# Supplementary material for: A Comprehensive Disproportionality Analysis of Drug‐Related Head Injury Reports Using the FAERS Database
Source: Brain Behav. 2026 Jun 14;16(6):e71549. doi: 10.1002/brb3.71549 (PMC13265821; doi:10.1002/brb3.71549)
Supplement: Supplementary file 1 — Supplementary Material: brb371549‐sup‐0001‐SuppMat.xlsx [file BRB3-16-e71549-s001.xlsx]

## Sheet: Sheet1
drug	Case Reports	ROR(95% CI)	PRR(95% CI)	chisq	IC(IC025)	EBGM(EBGM05)	p.value	p.adj	chose
vonicog alfa	3	43.69(13.58, 140.59)	41.02(13.69, 122.94)	117.3	5.36(3.89)	41.02(15.43)	5.81231e-05	0.000341473	981
pegylated coagulation factor viii	6	26.93(11.9, 60.94)	25.91(11.83, 56.75)	143.88	4.7(3.6)	25.91(13.08)	1.60299e-07	1.40014e-06	980
chamomile	5	20.1(8.26, 48.95)	19.54(8.25, 46.29)	88.05	4.29(3.11)	19.53(9.28)	7.01541e-06	4.87621e-05	979
emicizumab	136	18.01(15.19, 21.37)	17.56(15.01, 20.54)	2116.43	4.13(3.88)	17.48(15.15)	0	0	978
antihemophilic factor viii	77	17.92(14.29, 22.48)	17.47(14.08, 21.67)	1194.16	4.12(3.8)	17.43(14.41)	1.57681e-66	8.64619e-65	977
eftrenonacog alfa	41	17.31(12.69, 23.61)	16.89(12.59, 22.66)	613.07	4.08(3.63)	16.87(13.01)	1.1153e-35	3.44002e-34	976
antihemophilic factor, human recombinant	221	15.71(13.74, 17.96)	15.37(13.4, 17.63)	2948.31	3.93(3.74)	15.25(13.63)	0	0	975
safinamide	5	14.56(6, 35.33)	14.27(6.02, 33.8)	61.78	3.83(2.67)	14.27(6.8)	3.17149e-05	0.000195642	974
coagulation factor ix	53	13.89(10.58, 18.24)	13.62(10.35, 17.92)	619.59	3.77(3.38)	13.6(10.83)	6.31527e-41	2.30858e-39	973
terazosin	17	10.12(6.27, 16.35)	9.98(6.24, 15.97)	137.57	3.32(2.65)	9.98(6.68)	4.36853e-12	6.07287e-11	972
stiripentol	11	8.67(4.78, 15.71)	8.57(4.76, 15.43)	73.6	3.1(2.28)	8.56(5.21)	1.15614e-07	1.02803e-06	971
aducanumab	6	8.44(3.77, 18.88)	8.34(3.73, 18.63)	38.83	3.06(1.98)	8.34(4.25)	0.000101633	0.000573208	970
isosorbide mononitrate	13	7.85(4.54, 13.56)	7.77(4.49, 13.45)	76.71	2.96(2.2)	7.76(4.91)	2.62855e-08	2.51882e-07	969
lacosamide	148	7.34(6.24, 8.63)	7.27(6.21, 8.5)	796.96	2.85(2.62)	7.23(6.31)	5.60746e-174	6.9182e-172	968
isoptin	3	7.2(2.31, 22.47)	7.13(2.33, 21.79)	15.84	2.83(1.41)	7.13(2.75)	0.0090039	0.0278585	967
gliadel	5	6.9(2.86, 16.65)	6.84(2.89, 16.2)	24.95	2.77(1.61)	6.84(3.27)	0.000938998	0.00410085	966
gabitril	3	6.85(2.2, 21.37)	6.79(2.22, 20.75)	14.83	2.76(1.34)	6.79(2.62)	0.0102879	0.0310526	965
bevacizumab (rhumab vegf)	5	6.81(2.82, 16.44)	6.75(2.85, 15.99)	24.54	2.76(1.59)	6.75(3.23)	0.00099198	0.00429423	964
human c1-esterase inhibitor	3	6.78(2.17, 21.14)	6.72(2.2, 20.54)	14.63	2.75(1.32)	6.72(2.59)	0.0105762	0.0318252	963
warfarin	429	6.77(6.15, 7.45)	6.71(6.08, 7.4)	2053.4	2.73(2.59)	6.62(6.11)	0	0	962
deroxat	9	6.76(3.5, 13.03)	6.7(3.51, 12.79)	43.68	2.74(1.84)	6.7(3.87)	1.14964e-05	7.61538e-05	961
actrapid	3	6.55(2.1, 20.44)	6.5(2.13, 19.87)	13.98	2.7(1.28)	6.5(2.51)	0.0115705	0.0341918	960
human immunoglobulin g	67	6.5(5.11, 8.27)	6.44(5.09, 8.15)	307.9	2.69(2.34)	6.43(5.26)	9.50174e-68	5.5166e-66	959
indacaterol	4	6.38(2.38, 17.08)	6.33(2.38, 16.87)	17.96	2.66(1.39)	6.33(2.77)	0.00399878	0.0140957	958
fintepla	15	6.35(3.82, 10.56)	6.3(3.78, 10.49)	66.96	2.65(1.94)	6.3(4.12)	3.54519e-08	3.33247e-07	957
irbesartan and hydrochlorothiazide	3	6.32(2.03, 19.71)	6.27(2.05, 19.16)	13.31	2.65(1.23)	6.27(2.42)	0.0127243	0.0367218	956
dacarbazine	7	6.27(2.98, 13.19)	6.22(2.95, 13.1)	30.69	2.64(1.63)	6.22(3.33)	0.000167971	0.000896149	955
agalsidase beta	4	6.26(2.34, 16.75)	6.21(2.33, 16.55)	17.49	2.63(1.36)	6.21(2.72)	0.00427635	0.0149672	954
teriflunomide.	22	6.24(4.1, 9.49)	6.19(4.1, 9.34)	95.75	2.63(2.04)	6.18(4.35)	3.71501e-11	4.64141e-10	953
human immunoglobulin g\hyaluronidase recombinant human	17	6.22(3.86, 10.03)	6.17(3.85, 9.88)	73.78	2.63(1.96)	6.17(4.14)	6.04353e-09	6.14945e-08	952
brivaracetam	29	6.21(4.31, 8.96)	6.16(4.33, 8.77)	125.48	2.62(2.1)	6.16(4.53)	3.58341e-14	5.70456e-13	951
trileptal	50	6.18(4.67, 8.16)	6.13(4.66, 8.07)	214.49	2.61(2.21)	6.12(4.85)	1.86529e-47	7.67101e-46	950
dilantin	55	6.11(4.69, 7.97)	6.06(4.7, 7.82)	232.5	2.6(2.22)	6.05(4.85)	2.13532e-51	1.0036e-49	949
novonorm	3	6.11(1.96, 19.03)	6.06(1.98, 18.52)	12.69	2.6(1.18)	6.06(2.34)	0.0139415	0.0397696	948
digoxin	64	6.06(4.73, 7.75)	6.01(4.75, 7.6)	267.08	2.58(2.23)	6(4.88)	5.98324e-59	2.95273e-57	947
imatinib mes tab 400mg	4	6.04(2.26, 16.17)	5.99(2.25, 15.96)	16.67	2.58(1.31)	5.99(2.63)	0.00483122	0.0164428	946
dabigatran	15	6.03(3.63, 10.03)	5.98(3.59, 9.95)	62.32	2.58(1.87)	5.98(3.91)	6.87378e-08	6.34058e-07	945
pramipexole	8	5.95(2.97, 11.94)	5.91(2.98, 11.74)	32.65	2.56(1.61)	5.91(3.3)	8.32838e-05	0.00047242	944
telmisartan.	5	5.87(2.43, 14.17)	5.83(2.41, 14.08)	20.03	2.54(1.38)	5.83(2.79)	0.00188567	0.00753505	943
cortef	3	5.75(1.84, 17.91)	5.71(1.87, 17.45)	11.66	2.51(1.09)	5.71(2.2)	0.0163186	0.0454983	942
xcopri	22	5.72(3.76, 8.71)	5.68(3.76, 8.57)	84.97	2.51(1.91)	5.68(4)	1.79889e-10	2.06454e-09	941
macugen	3	5.72(1.83, 17.81)	5.67(1.86, 17.33)	11.57	2.5(1.08)	5.67(2.19)	0.0165679	0.0459973	940
anti-inhibitor coagulant complex	3	5.67(1.82, 17.65)	5.63(1.84, 17.21)	11.43	2.49(1.07)	5.63(2.17)	0.016946	0.0467199	939
phenytoin	23	5.59(3.71, 8.43)	5.55(3.68, 8.38)	85.83	2.47(1.89)	5.55(3.93)	1.1153e-10	1.31048e-09	938
propafenone hcl	3	5.57(1.79, 17.35)	5.53(1.81, 16.9)	11.15	2.47(1.05)	5.53(2.14)	0.0177166	0.0483047	937
phenytoin sodium	7	5.49(2.61, 11.56)	5.46(2.59, 11.5)	25.51	2.45(1.44)	5.46(2.93)	0.00036715	0.00180287	936
icatibant	11	5.46(3.01, 9.88)	5.42(3.01, 9.76)	39.71	2.44(1.62)	5.42(3.3)	9.23956e-06	6.2462e-05	935
antihemophilic factor	35	5.43(3.89, 7.57)	5.39(3.86, 7.52)	125.26	2.43(1.96)	5.39(4.08)	4.01687e-28	9.43963e-27	934
carbidopa	408	5.43(4.92, 5.99)	5.39(4.89, 5.94)	1439.53	2.41(2.27)	5.32(4.9)	0	0	933
adderall 10	3	5.4(1.73, 16.83)	5.37(1.72, 16.74)	10.67	2.42(1)	5.36(2.07)	0.0191793	0.0520054	932
amvuttra	3	5.4(1.73, 16.83)	5.37(1.72, 16.74)	10.67	2.42(1)	5.36(2.07)	0.0191793	0.0520054	932
firdapse	10	5.32(2.86, 9.92)	5.29(2.83, 9.9)	34.83	2.4(1.55)	5.29(3.14)	2.85435e-05	0.000178757	931
aredia	17	5.16(3.2, 8.31)	5.12(3.2, 8.2)	56.45	2.36(1.69)	5.12(3.43)	8.61632e-08	7.73118e-07	930
clopidogrel bisulfate.	15	5.11(3.08, 8.5)	5.08(3.05, 8.46)	49.23	2.34(1.63)	5.08(3.32)	5.3226e-07	4.34166e-06	929
scopolamine	4	5.08(1.9, 13.59)	5.05(1.9, 13.46)	13.01	2.34(1.07)	5.05(2.22)	0.00872568	0.027168	928
treprostinil	13	5.07(2.94, 8.75)	5.04(2.91, 8.73)	42.12	2.33(1.57)	5.04(3.19)	3.25033e-06	2.39846e-05	927
exelon patch	45	5.05(3.77, 6.77)	5.02(3.74, 6.74)	144.83	2.33(1.91)	5.01(3.92)	1.7424e-32	4.52566e-31	926
idursulfase	14	5.04(2.98, 8.52)	5.01(2.95, 8.5)	44.93	2.32(1.59)	5(3.22)	1.49003e-06	1.158e-05	925
rivotril	25	5.04(3.4, 7.46)	5(3.38, 7.4)	80.15	2.32(1.77)	5(3.6)	1.49426e-10	1.7351e-09	924
bisoprolol fumarate.	6	5.03(2.25, 11.24)	5(2.24, 11.17)	19.25	2.32(1.25)	5(2.55)	0.00147676	0.0060986	923
ribasphere	8	4.9(2.44, 9.83)	4.87(2.45, 9.67)	24.64	2.28(1.34)	4.87(2.72)	0.000304461	0.00151007	922
cordarone	24	4.84(3.24, 7.23)	4.81(3.25, 7.12)	72.44	2.26(1.7)	4.8(3.43)	7.45816e-10	8.08924e-09	921
sodium oxybate	464	4.83(4.4, 5.29)	4.8(4.35, 5.29)	1373.12	2.24(2.11)	4.73(4.38)	9.49618e-300	1.87455e-297	920
peg-intron	39	4.82(3.51, 6.6)	4.79(3.5, 6.55)	116.88	2.26(1.81)	4.78(3.67)	2.03405e-26	4.66885e-25	919
jivi	3	4.77(1.53, 14.86)	4.74(1.52, 14.77)	8.88	2.25(0.83)	4.74(1.83)	0.0263206	0.0680064	918
pletal	7	4.71(2.24, 9.9)	4.68(2.22, 9.86)	20.27	2.23(1.22)	4.68(2.51)	0.000900776	0.0040048	917
pantoloc	3	4.7(1.51, 14.64)	4.68(1.5, 14.59)	8.68	2.23(0.8)	4.68(1.81)	0.0273	0.0699873	916
efient	3	4.69(1.51, 14.61)	4.67(1.5, 14.56)	8.65	2.22(0.8)	4.67(1.8)	0.0274651	0.0700466	915
depakene	15	4.68(2.81, 7.77)	4.65(2.79, 7.74)	43.05	2.22(1.51)	4.65(3.04)	1.56321e-06	1.19604e-05	914
brilique	16	4.66(2.85, 7.62)	4.64(2.84, 7.57)	45.67	2.21(1.52)	4.63(3.07)	7.45419e-07	5.98153e-06	913
diovan amlo fix	5	4.66(1.93, 11.23)	4.64(1.92, 11.21)	14.27	2.21(1.05)	4.63(2.22)	0.00497349	0.0168688	912
alendronate sodium	243	4.6(4.05, 5.22)	4.58(4.07, 5.15)	674.27	2.18(2)	4.54(4.09)	6.96791e-148	6.87733e-146	911
osmolex er	5	4.54(1.89, 10.95)	4.52(1.87, 10.92)	13.73	2.18(1.02)	4.52(2.16)	0.00551672	0.0185836	910
dianeal pd-2 w/ dextrose 1.5%	6	4.52(2.02, 10.09)	4.5(2.01, 10.05)	16.33	2.17(1.1)	4.49(2.3)	0.00251236	0.0097243	909
vyvgart	10	4.45(2.39, 8.29)	4.43(2.37, 8.29)	26.58	2.15(1.29)	4.43(2.63)	0.00012201	0.000680361	908
tenormin	7	4.45(2.12, 9.36)	4.43(2.1, 9.33)	18.59	2.15(1.14)	4.43(2.38)	0.0012361	0.00521382	907
precedex	3	4.41(1.42, 13.72)	4.39(1.41, 13.68)	7.85	2.13(0.71)	4.38(1.7)	0.0321239	0.079068	906
tegsedi	7	4.35(2.07, 9.15)	4.33(2.06, 9.12)	17.95	2.11(1.11)	4.33(2.32)	0.0013992	0.00582706	905
perindopril erbumine	11	4.33(2.39, 7.83)	4.31(2.39, 7.76)	27.95	2.11(1.29)	4.3(2.62)	7.30873e-05	0.000419402	904
droxidopa	126	4.32(3.62, 5.15)	4.3(3.6, 5.13)	317.63	2.1(1.85)	4.28(3.7)	2.45896e-70	1.51687e-68	903
doxazosin mesylate	27	4.32(2.96, 6.3)	4.29(2.96, 6.23)	68.25	2.1(1.56)	4.29(3.13)	7.50203e-16	1.27664e-14	902
exelon	41	4.28(3.15, 5.83)	4.26(3.11, 5.83)	102.38	2.09(1.65)	4.26(3.29)	2.35235e-23	4.93994e-22	901
lamictal xr	6	4.28(1.92, 9.56)	4.26(1.91, 9.51)	15	2.09(1.02)	4.26(2.18)	0.00325819	0.0121352	900
dabigatran etexilate mesylate	412	4.28(3.88, 4.71)	4.26(3.86, 4.7)	1011.54	2.07(1.93)	4.2(3.87)	2.78849e-221	3.93177e-219	899
bisoprolol fumarate	6	4.26(1.91, 9.5)	4.23(1.89, 9.45)	14.84	2.08(1.01)	4.23(2.16)	0.00336186	0.0122895	898
oxycontin tablets	4	4.24(1.59, 11.34)	4.22(1.58, 11.24)	9.84	2.08(0.81)	4.22(1.85)	0.0158643	0.0444832	897
zolpidem tartrate	133	4.23(3.56, 5.02)	4.21(3.53, 5.02)	323.95	2.07(1.82)	4.19(3.63)	9.88331e-72	6.50322e-70	896
fanapt	6	4.22(1.89, 9.42)	4.2(1.88, 9.38)	14.64	2.07(1)	4.2(2.14)	0.00350386	0.0126678	895
candesartan cilexetil	5	4.18(1.74, 10.08)	4.16(1.72, 10.05)	12.04	2.06(0.9)	4.16(2)	0.00770764	0.0244612	894
repository corticotropin injection	17	4.16(2.58, 6.71)	4.14(2.59, 6.63)	40.57	2.05(1.38)	4.14(2.78)	1.54566e-06	1.19185e-05	893
adempas	73	4.15(3.3, 5.23)	4.13(3.26, 5.23)	173.25	2.04(1.71)	4.13(3.4)	6.92981e-39	2.35853e-37	892
depakote er	15	4.13(2.49, 6.86)	4.11(2.47, 6.84)	35.34	2.04(1.33)	4.11(2.69)	6.79962e-06	4.75974e-05	891
veletri	40	4.13(3.02, 5.63)	4.11(3, 5.62)	93.97	2.04(1.59)	4.1(3.16)	1.51794e-21	3.12126e-20	890
zyprexa zydis	3	4.12(1.32, 12.83)	4.1(1.32, 12.78)	7.05	2.04(0.62)	4.1(1.59)	0.0379473	0.089389	889
naglazyme	20	4.05(2.61, 6.29)	4.03(2.62, 6.2)	45.66	2.01(1.39)	4.03(2.79)	2.9536e-07	2.44975e-06	888
citric acid monohydrate	8	4.01(2, 8.03)	3.99(2.01, 7.92)	17.95	2(1.05)	3.99(2.23)	0.00110113	0.00466446	887
skelaxin	6	4(1.79, 8.93)	3.98(1.78, 8.89)	13.42	1.99(0.92)	3.98(2.03)	0.00451621	0.0156404	886
lanadelumab	7	4(1.9, 8.4)	3.98(1.89, 8.38)	15.63	1.99(0.99)	3.98(2.14)	0.00224719	0.00880149	885
sandostatin lar depot	88	3.98(3.23, 4.91)	3.97(3.2, 4.93)	194.82	1.98(1.68)	3.96(3.32)	1.24272e-43	4.90628e-42	884
clobazam	5	3.98(1.65, 9.59)	3.96(1.64, 9.57)	11.09	1.99(0.83)	3.96(1.9)	0.00940487	0.028828	883
clomipramine	3	3.92(1.26, 12.18)	3.9(1.25, 12.16)	6.48	1.96(0.54)	3.9(1.51)	0.0430075	0.0978073	882
botox?	3	3.89(1.25, 12.11)	3.88(1.24, 12.09)	6.41	1.95(0.53)	3.88(1.5)	0.0436362	0.098782	881
novomix 30 flexpen	3	3.89(1.25, 12.11)	3.88(1.24, 12.09)	6.41	1.95(0.53)	3.88(1.5)	0.0436362	0.098782	881
rivastigmine	3	3.89(1.25, 12.09)	3.87(1.24, 12.06)	6.39	1.95(0.53)	3.87(1.5)	0.0438468	0.0990317	880
esomeprazole magnesium.	4	3.87(1.45, 10.35)	3.86(1.45, 10.28)	8.47	1.95(0.68)	3.85(1.69)	0.0212853	0.0561728	879
seroquel xr	43	3.86(2.86, 5.22)	3.85(2.87, 5.17)	90.6	1.94(1.51)	3.84(2.99)	7.35444e-21	1.48139e-19	878
lexapro	30	3.85(2.69, 5.51)	3.83(2.69, 5.45)	62.75	1.94(1.43)	3.83(2.83)	9.71521e-15	1.57195e-13	877
valsartan and hydrochlorothiazide	4	3.84(1.44, 10.27)	3.83(1.44, 10.2)	8.36	1.94(0.67)	3.83(1.68)	0.0217906	0.0573527	876
bisacodyl	10	3.82(2.05, 7.12)	3.81(2.03, 7.13)	20.71	1.93(1.07)	3.8(2.26)	0.000402331	0.00196585	875
alemtuzumab	22	3.81(2.5, 5.79)	3.79(2.51, 5.72)	45.21	1.92(1.33)	3.79(2.67)	7.20436e-11	8.56712e-10	874
trazodone hcl	5	3.8(1.58, 9.16)	3.79(1.57, 9.16)	10.26	1.92(0.76)	3.78(1.81)	0.0112914	0.0336696	873
duloxetine hydrochloride	8	3.79(1.89, 7.59)	3.77(1.9, 7.49)	16.3	1.91(0.97)	3.77(2.11)	0.00156965	0.00640182	872
apokyn	25	3.76(2.54, 5.57)	3.74(2.53, 5.53)	50.27	1.9(1.35)	3.74(2.69)	5.32718e-12	7.30267e-11	871
aprovel	3	3.75(1.21, 11.67)	3.74(1.2, 11.66)	6.02	1.9(0.48)	3.74(1.45)	0.0477244	0.105143	870
tamsulosin	13	3.74(2.17, 6.45)	3.72(2.15, 6.44)	25.93	1.9(1.14)	3.72(2.36)	7.29089e-05	0.000419402	869
pimavanserin tartrate	174	3.72(3.2, 4.32)	3.7(3.16, 4.33)	341.38	1.88(1.67)	3.68(3.25)	1.22858e-75	8.66148e-74	868
dilantin-125	7	3.71(1.76, 7.79)	3.69(1.75, 7.77)	13.75	1.88(0.88)	3.69(1.98)	0.00338612	0.0123325	867
clopidogrel	82	3.63(2.92, 4.51)	3.61(2.91, 4.48)	154.63	1.85(1.54)	3.6(3)	6.25324e-35	1.76341e-33	866
cedazuridine\decitabine	3	3.62(1.16, 11.26)	3.61(1.16, 11.25)	5.66	1.85(0.43)	3.61(1.4)	0.0519933	0.112047	865
diovan hct	26	3.61(2.46, 5.31)	3.6(2.43, 5.33)	48.83	1.85(1.3)	3.6(2.6)	1.03296e-11	1.34149e-10	864
ranolazine	19	3.61(2.3, 5.67)	3.6(2.29, 5.65)	35.66	1.85(1.21)	3.6(2.47)	8.72188e-09	8.69545e-08	863
keveyis	8	3.61(1.8, 7.23)	3.59(1.81, 7.13)	14.98	1.84(0.9)	3.59(2.01)	0.00211215	0.00833875	862
dalfampridine	317	3.61(3.23, 4.03)	3.59(3.19, 4.04)	586.48	1.83(1.67)	3.56(3.24)	5.27921e-129	4.73689e-127	861
ropinirole.	3	3.6(1.16, 11.2)	3.59(1.15, 11.19)	5.6	1.84(0.42)	3.59(1.39)	0.0526837	0.113287	860
uroxatral	4	3.59(1.34, 9.58)	3.57(1.34, 9.51)	7.42	1.84(0.57)	3.57(1.57)	0.0271295	0.0697314	859
cilostazol	3	3.58(1.15, 11.14)	3.57(1.15, 11.13)	5.55	1.83(0.42)	3.57(1.38)	0.0533785	0.114036	858
tramadol hcl	15	3.56(2.14, 5.91)	3.55(2.13, 5.91)	27.45	1.83(1.12)	3.54(2.32)	3.66596e-05	0.000221982	857
suboxone tablet	3	3.56(1.14, 11.06)	3.54(1.14, 11.03)	5.48	1.82(0.41)	3.54(1.37)	0.0543117	0.115779	856
hydromorphone hydrochloride	5	3.53(1.47, 8.5)	3.52(1.46, 8.5)	9.02	1.81(0.66)	3.52(1.69)	0.0150428	0.0425422	855
rabeprazole	4	3.48(1.3, 9.3)	3.47(1.3, 9.25)	7.04	1.79(0.53)	3.47(1.52)	0.0297585	0.0745473	854
human normal immunoglobulin; liquid	5	3.48(1.44, 8.38)	3.47(1.44, 8.38)	8.78	1.79(0.63)	3.46(1.66)	0.0159335	0.0445505	853
lixiana	7	3.47(1.65, 7.29)	3.46(1.64, 7.29)	12.24	1.79(0.79)	3.46(1.86)	0.00480316	0.0164274	852
nitroglycerin.	5	3.44(1.43, 8.29)	3.43(1.42, 8.29)	8.62	1.78(0.62)	3.43(1.64)	0.0165907	0.0459973	851
haloperidol decanoate	8	3.42(1.71, 6.86)	3.41(1.72, 6.77)	13.66	1.77(0.82)	3.41(1.91)	0.00288079	0.0108524	850
lamotrigine tablet	3	3.41(1.1, 10.61)	3.4(1.09, 10.6)	5.09	1.77(0.35)	3.4(1.32)	0.0598279	0.125106	849
foraseq	10	3.39(1.82, 6.3)	3.37(1.8, 6.31)	16.72	1.75(0.9)	3.37(2)	0.00099949	0.00430785	848
symbyax	3	3.37(1.08, 10.47)	3.35(1.07, 10.44)	4.96	1.75(0.33)	3.35(1.3)	0.0618058	0.128969	847
teriflunomide	7	3.37(1.6, 7.07)	3.35(1.59, 7.06)	11.58	1.75(0.74)	3.35(1.8)	0.00563822	0.0189283	846
oxtellar xr	4	3.33(1.25, 8.9)	3.32(1.25, 8.85)	6.49	1.73(0.46)	3.32(1.46)	0.0341076	0.0821078	845
ribavirin (ribavirin)	3	3.29(1.06, 10.24)	3.28(1.05, 10.22)	4.77	1.71(0.3)	3.28(1.27)	0.0650839	0.135238	844
effient	27	3.28(2.25, 4.79)	3.27(2.25, 4.75)	42.59	1.71(1.17)	3.27(2.38)	2.12432e-10	2.38262e-09	843
telmisartan	3	3.28(1.05, 10.19)	3.27(1.05, 10.19)	4.72	1.71(0.29)	3.27(1.26)	0.0658516	0.13569	842
uptravi	45	3.27(2.44, 4.38)	3.26(2.43, 4.37)	70.41	1.7(1.28)	3.25(2.55)	1.49903e-16	2.69008e-15	841
transderm scop	7	3.26(1.55, 6.84)	3.24(1.54, 6.82)	10.88	1.7(0.7)	3.24(1.74)	0.00669931	0.0218225	840
depakote	33	3.24(2.3, 4.56)	3.23(2.31, 4.51)	50.72	1.69(1.2)	3.22(2.42)	3.28263e-12	4.62851e-11	839
interferon beta-1a	792	3.23(3, 3.46)	3.21(2.97, 3.47)	1174.04	1.65(1.55)	3.15(2.97)	7.92849e-257	1.30424e-254	838
neurontin	83	3.22(2.59, 4)	3.21(2.59, 3.98)	126.05	1.68(1.37)	3.2(2.67)	9.08435e-29	2.24156e-27	837
opsumit	149	3.2(2.72, 3.76)	3.19(2.73, 3.73)	222.43	1.67(1.43)	3.17(2.77)	7.94351e-50	3.4088e-48	836
nardil	4	3.19(1.19, 8.52)	3.18(1.19, 8.47)	5.98	1.67(0.4)	3.18(1.4)	0.03895	0.0913151	835
suboxone film	4	3.17(1.19, 8.46)	3.16(1.19, 8.42)	5.9	1.66(0.39)	3.16(1.39)	0.0398175	0.0924161	834
sandostatin	12	3.15(1.78, 5.55)	3.14(1.78, 5.54)	17.48	1.65(0.86)	3.14(1.95)	0.000621501	0.0028935	833
hydromorphone hcl	4	3.12(1.17, 8.33)	3.11(1.17, 8.29)	5.74	1.64(0.37)	3.11(1.37)	0.0415852	0.0954525	832
galvus met	5	3.09(1.28, 7.44)	3.08(1.27, 7.44)	7.03	1.62(0.46)	3.08(1.48)	0.0249411	0.0649522	831
aldurazyme	14	3.09(1.83, 5.22)	3.08(1.81, 5.23)	19.66	1.62(0.89)	3.08(1.98)	0.000276263	0.00138412	830
wellbutrin	35	3.09(2.21, 4.3)	3.08(2.21, 4.3)	49.11	1.62(1.15)	3.08(2.33)	6.90325e-12	9.33357e-11	829
rapaflo	4	3.06(1.14, 8.16)	3.05(1.14, 8.13)	5.5	1.61(0.34)	3.05(1.34)	0.0443187	0.099869	828
velaglucerase alfa	4	3.03(1.13, 8.08)	3.02(1.13, 8.05)	5.4	1.59(0.32)	3.02(1.33)	0.0455652	0.102211	827
vicodin	8	3.02(1.51, 6.06)	3.01(1.52, 5.98)	10.78	1.59(0.65)	3.01(1.69)	0.00596234	0.0199486	826
aricept	12	3.02(1.71, 5.32)	3.01(1.7, 5.31)	16.1	1.59(0.8)	3.01(1.87)	0.000886513	0.00395922	825
casodex	9	2.97(1.54, 5.72)	2.96(1.55, 5.65)	11.7	1.57(0.67)	2.96(1.71)	0.00410226	0.014409	824
apixaban	556	2.97(2.73, 3.23)	2.96(2.74, 3.2)	707.74	1.55(1.42)	2.92(2.72)	1.6346e-155	1.79262e-153	823
lasix	17	2.96(1.84, 4.76)	2.95(1.84, 4.72)	21.9	1.56(0.89)	2.95(1.98)	7.76155e-06	5.28321e-05	822
tareg	3	2.95(0.95, 9.18)	2.94(0.94, 9.16)	3.85	1.56(0.14)	2.94(1.14)	0.0837609	0.166008	821
lorazepam	64	2.95(2.31, 3.77)	2.94(2.32, 3.72)	81.91	1.55(1.2)	2.94(2.39)	3.77649e-19	7.30861e-18	820
aveed	5	2.95(1.23, 7.1)	2.94(1.22, 7.1)	6.41	1.56(0.4)	2.94(1.41)	0.0295322	0.0741926	819
ventavis	27	2.94(2.01, 4.29)	2.93(2.02, 4.25)	34.28	1.55(1.01)	2.93(2.13)	1.26929e-08	1.24039e-07	818
somatropin	13	2.93(1.7, 5.05)	2.92(1.69, 5.06)	16.4	1.54(0.79)	2.92(1.85)	0.000729382	0.00334837	817
tracleer	137	2.91(2.46, 3.45)	2.9(2.43, 3.46)	170.45	1.53(1.29)	2.89(2.51)	1.52993e-38	5.03347e-37	816
citalopram hydrobromide	25	2.89(1.95, 4.28)	2.88(1.95, 4.26)	30.73	1.53(0.97)	2.88(2.07)	7.6994e-08	7.0364e-07	815
teriparatide	467	2.89(2.64, 3.17)	2.88(2.61, 3.18)	564.44	1.51(1.38)	2.85(2.64)	2.31159e-124	1.90128e-122	814
fetzima	3	2.89(0.93, 8.97)	2.88(0.92, 8.98)	3.68	1.53(0.11)	2.88(1.11)	0.0880929	0.17258	813
divalproex sodium	4	2.88(1.08, 7.68)	2.87(1.08, 7.65)	4.88	1.52(0.25)	2.87(1.26)	0.052937	0.113584	812
carbamazepine	89	2.87(2.33, 3.54)	2.87(2.31, 3.56)	107.95	1.52(1.22)	2.86(2.4)	7.02452e-25	1.50722e-23	811
diovan	61	2.87(2.23, 3.69)	2.86(2.22, 3.69)	73.95	1.52(1.16)	2.86(2.32)	2.04496e-17	3.73773e-16	810
bisoprolol	30	2.83(1.98, 4.05)	2.82(1.98, 4.01)	35.26	1.49(0.99)	2.82(2.09)	7.27081e-09	7.32275e-08	809
orlistat	4	2.83(1.06, 7.55)	2.82(1.06, 7.51)	4.7	1.5(0.23)	2.82(1.24)	0.055705	0.117985	808
metoprolol tartrate	8	2.8(1.4, 5.61)	2.79(1.41, 5.54)	9.23	1.48(0.54)	2.79(1.56)	0.00914848	0.0282173	807
hydrochlorothiazide.	14	2.79(1.65, 4.71)	2.78(1.64, 4.72)	15.97	1.47(0.74)	2.78(1.79)	0.000160911	0.000863235	806
tamsulosin hydrochloride	56	2.77(2.13, 3.61)	2.77(2.15, 3.57)	63.16	1.47(1.09)	2.76(2.22)	4.64299e-15	7.63772e-14	805
dianeal pd2	7	2.77(1.32, 5.82)	2.76(1.31, 5.81)	7.89	1.47(0.46)	2.76(1.49)	0.0150312	0.0425422	804
aclasta	62	2.76(2.15, 3.55)	2.76(2.14, 3.56)	69.33	1.46(1.1)	2.75(2.23)	2.0199e-16	3.56007e-15	803
juluca	3	2.76(0.89, 8.57)	2.75(0.88, 8.57)	3.35	1.46(0.04)	2.75(1.06)	0.0976396	0.188223	802
carvedilol	9	2.76(1.43, 5.31)	2.75(1.44, 5.25)	10.03	1.46(0.56)	2.75(1.59)	0.00654249	0.0214533	801
sildenafil citrate.	9	2.75(1.43, 5.3)	2.74(1.43, 5.23)	9.99	1.46(0.56)	2.74(1.59)	0.00661806	0.0216292	800
sifrol	3	2.75(0.88, 8.53)	2.74(0.88, 8.54)	3.32	1.45(0.04)	2.74(1.06)	0.0985553	0.188882	799
ondansetron hydrochloride	43	2.75(2.03, 3.7)	2.74(2.04, 3.68)	47.44	1.45(1.02)	2.74(2.13)	1.3688e-11	1.75456e-10	798
vioxx	148	2.73(2.32, 3.21)	2.73(2.33, 3.19)	161.02	1.44(1.21)	2.72(2.37)	1.60811e-36	5.12002e-35	797
selexipag	5	2.73(1.13, 6.57)	2.72(1.13, 6.57)	5.45	1.44(0.29)	2.72(1.3)	0.0390626	0.0913621	796
atenolol.	15	2.72(1.64, 4.51)	2.71(1.63, 4.51)	16.21	1.44(0.73)	2.71(1.77)	0.000137164	0.000749042	795
zyban	7	2.71(1.29, 5.69)	2.7(1.28, 5.69)	7.51	1.43(0.43)	2.7(1.45)	0.0168273	0.0465226	794
pirfenidone	5	2.71(1.12, 6.51)	2.7(1.12, 6.52)	5.35	1.43(0.27)	2.7(1.29)	0.0402241	0.0927598	793
tyvaso dpi	9	2.7(1.41, 5.21)	2.7(1.41, 5.16)	9.63	1.43(0.53)	2.7(1.56)	0.00734923	0.023551	792
vumerity	29	2.7(1.88, 3.89)	2.69(1.85, 3.9)	30.91	1.43(0.91)	2.69(1.98)	6.411e-08	5.96949e-07	791
cyclobenzaprine	3	2.68(0.86, 8.34)	2.68(0.86, 8.35)	3.15	1.42(0)	2.67(1.04)	0.103809	0.195534	790
glatiramer acetate	6	2.67(1.2, 5.95)	2.66(1.19, 5.94)	6.24	1.41(0.34)	2.66(1.36)	0.0274386	0.0700466	789
enzalutamide	28	2.65(1.83, 3.85)	2.65(1.83, 3.85)	28.72	1.4(0.88)	2.65(1.94)	1.93558e-07	1.6758e-06	788
ruxience	8	2.64(1.32, 5.29)	2.63(1.32, 5.22)	8.12	1.4(0.45)	2.63(1.47)	0.0126474	0.0366695	787
ultram	11	2.64(1.46, 4.76)	2.63(1.46, 4.74)	11.11	1.39(0.58)	2.63(1.6)	0.00393578	0.0139734	786
celexa	7	2.63(1.25, 5.53)	2.63(1.25, 5.54)	7.06	1.39(0.39)	2.63(1.41)	0.0192395	0.0520257	785
flolan	15	2.63(1.58, 4.36)	2.62(1.57, 4.36)	15.06	1.39(0.68)	2.62(1.71)	0.000240781	0.00123135	784
caplyta	7	2.62(1.25, 5.51)	2.62(1.24, 5.52)	7.01	1.39(0.39)	2.62(1.41)	0.0195571	0.0525964	783
effexor xr	45	2.62(1.96, 3.52)	2.62(1.95, 3.52)	44.92	1.39(0.97)	2.61(2.05)	4.65022e-11	5.72382e-10	782
ritonavir soft gelatin capsules	3	2.6(0.84, 8.09)	2.6(0.83, 8.1)	2.95	1.38(-0.04)	2.6(1.01)	0.110768	0.205504	781
regen-cov	4	2.6(0.97, 6.94)	2.59(0.97, 6.9)	3.92	1.38(0.11)	2.59(1.14)	0.0708805	0.144883	780
triazolam	6	2.6(1.16, 5.79)	2.59(1.16, 5.78)	5.87	1.37(0.3)	2.59(1.32)	0.0307329	0.0767934	779
rotigotine	9	2.6(1.35, 4.99)	2.59(1.36, 4.95)	8.79	1.37(0.48)	2.59(1.5)	0.00943425	0.0288285	778
secukinumab	3	2.58(0.83, 8.01)	2.57(0.82, 8.01)	2.88	1.36(-0.06)	2.57(1)	0.113342	0.20871	777
peg-interferon alfa 2a (ro 25-8310)	3	2.57(0.83, 7.99)	2.56(0.82, 7.98)	2.87	1.36(-0.06)	2.56(0.99)	0.113989	0.209511	776
actonel	14	2.56(1.52, 4.33)	2.56(1.51, 4.35)	13.29	1.35(0.62)	2.56(1.65)	0.000600068	0.00282032	775
seroquel	133	2.56(2.16, 3.04)	2.55(2.14, 3.04)	125.33	1.35(1.1)	2.55(2.21)	9.38419e-29	2.25907e-27	774
epidiolex	55	2.56(1.96, 3.33)	2.55(1.98, 3.29)	51.83	1.35(0.97)	2.55(2.04)	1.32669e-12	1.95439e-11	773
nitroglycerin	3	2.55(0.82, 7.92)	2.54(0.81, 7.92)	2.81	1.35(-0.07)	2.54(0.98)	0.115938	0.212303	772
citalopram hydrobromide - bp	4	2.55(0.95, 6.8)	2.54(0.95, 6.77)	3.74	1.35(0.08)	2.54(1.12)	0.0751262	0.151635	771
betaseron	59	2.55(1.97, 3.29)	2.54(1.97, 3.28)	55.03	1.34(0.98)	2.54(2.05)	2.58522e-13	3.98689e-12	770
ultibro breezhaler	4	2.54(0.95, 6.79)	2.54(0.95, 6.77)	3.74	1.34(0.08)	2.54(1.12)	0.0753315	0.151739	769
ibrutinib	241	2.54(2.24, 2.89)	2.54(2.26, 2.86)	222.31	1.33(1.15)	2.52(2.27)	6.11084e-50	2.74155e-48	768
furosemide.	36	2.52(1.82, 3.5)	2.52(1.81, 3.52)	32.9	1.33(0.86)	2.51(1.91)	2.10321e-08	2.03517e-07	767
botulinum toxin type a	5	2.52(1.05, 6.06)	2.51(1.04, 6.06)	4.55	1.33(0.17)	2.51(1.2)	0.0517518	0.11177	766
requip	19	2.52(1.6, 3.95)	2.51(1.6, 3.94)	17.26	1.33(0.69)	2.51(1.72)	7.08976e-05	0.000411623	765
ranolazine.	12	2.51(1.42, 4.43)	2.51(1.42, 4.43)	10.87	1.32(0.54)	2.5(1.56)	0.00389897	0.0138927	764
tyvaso	73	2.5(1.99, 3.15)	2.49(1.97, 3.15)	65.31	1.32(0.99)	2.49(2.05)	1.36329e-15	2.28063e-14	763
nourianz	15	2.49(1.5, 4.14)	2.49(1.5, 4.14)	13.34	1.31(0.6)	2.49(1.63)	0.000564018	0.00266357	762
korlym	7	2.48(1.18, 5.21)	2.47(1.17, 5.2)	6.16	1.31(0.3)	2.47(1.33)	0.0255288	0.0663078	761
renflexis	3	2.47(0.79, 7.67)	2.46(0.79, 7.67)	2.61	1.3(-0.12)	2.46(0.95)	0.124193	0.226578	760
ubrelvy	6	2.47(1.11, 5.5)	2.46(1.1, 5.49)	5.21	1.3(0.23)	2.46(1.26)	0.0378795	0.089389	759
abatacept	67	2.45(1.93, 3.12)	2.45(1.94, 3.1)	57.21	1.29(0.94)	2.44(2)	8.13512e-14	1.2745e-12	758
levetiracetam	180	2.45(2.11, 2.83)	2.44(2.13, 2.8)	152.4	1.28(1.07)	2.43(2.15)	1.06866e-34	2.92992e-33	757
tadalafil	10	2.43(1.31, 4.53)	2.43(1.3, 4.55)	8.4	1.28(0.42)	2.43(1.44)	0.00980771	0.0297853	756
advagraf	3	2.43(0.78, 7.55)	2.42(0.78, 7.54)	2.52	1.28(-0.14)	2.42(0.94)	0.128568	0.232837	755
toprol-xl	11	2.42(1.34, 4.38)	2.42(1.34, 4.36)	9.14	1.27(0.45)	2.42(1.47)	0.00720523	0.0232404	754
lithium	4	2.42(0.91, 6.46)	2.42(0.91, 6.45)	3.32	1.27(0)	2.41(1.06)	0.0866141	0.170976	753
xenazine	22	2.42(1.59, 3.68)	2.41(1.6, 3.64)	18.23	1.27(0.68)	2.41(1.7)	4.05652e-05	0.000242653	752
intuniv	6	2.42(1.08, 5.39)	2.41(1.08, 5.38)	4.97	1.27(0.2)	2.41(1.23)	0.0410107	0.0943532	751
toprol xl	6	2.4(1.08, 5.35)	2.4(1.07, 5.36)	4.88	1.26(0.19)	2.4(1.22)	0.0422256	0.0964738	750
trulance	3	2.39(0.77, 7.43)	2.39(0.77, 7.45)	2.42	1.25(-0.16)	2.39(0.92)	0.132996	0.239044	749
atenolol	13	2.39(1.39, 4.12)	2.38(1.37, 4.12)	10.45	1.25(0.5)	2.38(1.51)	0.00254592	0.00981571	748
zonisamide	4	2.39(0.89, 6.37)	2.38(0.89, 6.34)	3.21	1.25(-0.02)	2.38(1.05)	0.0899478	0.175451	747
caprelsa	3	2.39(0.77, 7.41)	2.38(0.76, 7.42)	2.41	1.25(-0.17)	2.38(0.92)	0.133682	0.239044	746
xeroquel	3	2.39(0.77, 7.41)	2.38(0.76, 7.42)	2.41	1.25(-0.17)	2.38(0.92)	0.133682	0.239044	746
abiraterone	10	2.38(1.28, 4.43)	2.38(1.27, 4.46)	7.98	1.25(0.39)	2.38(1.41)	0.0112048	0.0335126	745
adcirca	28	2.37(1.64, 3.44)	2.37(1.63, 3.44)	22.12	1.24(0.72)	2.37(1.73)	5.18395e-06	3.70765e-05	744
provigil	7	2.37(1.13, 4.98)	2.37(1.13, 4.99)	5.53	1.24(0.24)	2.37(1.27)	0.0313715	0.0779942	743
elaprase	6	2.34(1.05, 5.22)	2.34(1.05, 5.23)	4.6	1.22(0.15)	2.34(1.19)	0.0465461	0.103341	742
macitentan	15	2.34(1.41, 3.88)	2.33(1.4, 3.88)	11.41	1.22(0.51)	2.33(1.52)	0.00147163	0.0060986	741
exforge	17	2.33(1.45, 3.76)	2.33(1.46, 3.73)	12.89	1.22(0.55)	2.33(1.56)	0.000661285	0.00304994	740
onfi	10	2.32(1.25, 4.32)	2.32(1.24, 4.34)	7.51	1.21(0.36)	2.32(1.38)	0.0130627	0.0375565	739
suboxone	49	2.32(1.75, 3.07)	2.31(1.76, 3.04)	36.52	1.21(0.81)	2.31(1.83)	2.94984e-09	3.0328e-08	738
metoprolol.	15	2.32(1.39, 3.85)	2.31(1.39, 3.85)	11.17	1.21(0.5)	2.31(1.51)	0.00165418	0.00669129	737
morphine sulfate (similar to nda 19-516)	4	2.31(0.87, 6.18)	2.31(0.87, 6.15)	2.97	1.21(-0.06)	2.31(1.02)	0.0979607	0.188474	736
zoloft	52	2.3(1.75, 3.02)	2.3(1.75, 3.03)	38.04	1.2(0.81)	2.29(1.83)	1.3396e-09	1.4217e-08	735
travatan	3	2.3(0.74, 7.14)	2.29(0.73, 7.14)	2.19	1.2(-0.22)	2.29(0.89)	0.144468	0.254625	734
octreotide	3	2.29(0.74, 7.13)	2.29(0.73, 7.14)	2.18	1.19(-0.22)	2.29(0.89)	0.145173	0.255068	733
diltiazem hydrochloride	5	2.29(0.95, 5.51)	2.29(0.95, 5.53)	3.63	1.19(0.04)	2.29(1.1)	0.0709003	0.144883	732
humalog mix 75/25	5	2.28(0.95, 5.48)	2.27(0.94, 5.48)	3.56	1.18(0.03)	2.27(1.09)	0.0725398	0.147016	731
propecia	14	2.26(1.34, 3.82)	2.26(1.33, 3.84)	9.82	1.17(0.44)	2.26(1.46)	0.00335472	0.0122895	730
clonazepam	16	2.26(1.38, 3.69)	2.26(1.38, 3.69)	11.2	1.17(0.49)	2.26(1.5)	0.00158102	0.00642167	729
comtan	4	2.26(0.85, 6.03)	2.25(0.84, 6)	2.79	1.17(-0.1)	2.25(0.99)	0.104602	0.196651	728
plavix	60	2.25(1.74, 2.9)	2.24(1.74, 2.89)	41.36	1.16(0.8)	2.24(1.81)	2.38087e-10	2.64036e-09	727
lanreotide acetate	4	2.24(0.84, 5.99)	2.24(0.84, 5.97)	2.75	1.16(-0.1)	2.24(0.99)	0.106293	0.199073	726
sodium phosphate	4	2.24(0.84, 5.97)	2.23(0.84, 5.94)	2.73	1.16(-0.11)	2.23(0.98)	0.107022	0.200058	725
sertraline hydrochloride	11	2.24(1.24, 4.05)	2.23(1.24, 4.01)	7.51	1.16(0.34)	2.23(1.36)	0.0195433	0.0525964	724
zinbryta	6	2.23(1, 4.96)	2.22(0.99, 4.96)	4.04	1.15(0.08)	2.22(1.14)	0.0565912	0.119095	723
paroxetine.	12	2.23(1.26, 3.92)	2.22(1.26, 3.92)	8.07	1.15(0.37)	2.22(1.38)	0.00863693	0.0270399	722
carvedilol.	8	2.22(1.11, 4.44)	2.21(1.11, 4.39)	5.33	1.15(0.2)	2.21(1.24)	0.0312835	0.0779718	721
zoledronoc acid	13	2.21(1.28, 3.82)	2.21(1.28, 3.83)	8.61	1.14(0.39)	2.21(1.4)	0.00636523	0.0210822	720
aptiom	5	2.21(0.92, 5.32)	2.21(0.91, 5.34)	3.31	1.14(-0.01)	2.21(1.06)	0.0794762	0.158791	719
stalevo 100	4	2.2(0.83, 5.88)	2.2(0.83, 5.86)	2.62	1.14(-0.13)	2.2(0.97)	0.111442	0.206088	718
diphenhydramine hydrochloride	3	2.2(0.71, 6.85)	2.2(0.71, 6.86)	1.97	1.14(-0.28)	2.2(0.85)	0.157698	0.271092	717
novolog mix 70/30	5	2.2(0.91, 5.29)	2.2(0.91, 5.31)	3.26	1.13(-0.02)	2.19(1.05)	0.0810446	0.161304	716
focalin xr	3	2.19(0.71, 6.82)	2.19(0.7, 6.83)	1.94	1.13(-0.29)	2.19(0.85)	0.15915	0.272238	715
tramadol	16	2.19(1.34, 3.58)	2.18(1.34, 3.56)	10.29	1.13(0.44)	2.18(1.45)	0.00250685	0.0097243	714
ayvakit	19	2.18(1.39, 3.42)	2.18(1.39, 3.42)	12.12	1.12(0.49)	2.18(1.49)	0.000925342	0.00407729	713
nebivolol	13	2.17(1.26, 3.74)	2.16(1.25, 3.74)	8.14	1.11(0.36)	2.16(1.37)	0.00807677	0.025481	712
escitalopram oxalate	5	2.16(0.9, 5.21)	2.16(0.89, 5.22)	3.12	1.11(-0.05)	2.16(1.04)	0.0853071	0.168734	711
zyprexa	65	2.15(1.69, 2.74)	2.15(1.7, 2.72)	39.79	1.1(0.75)	2.14(1.75)	5.06874e-10	5.55872e-09	710
vyndamax	16	2.14(1.31, 3.5)	2.14(1.31, 3.49)	9.73	1.1(0.41)	2.14(1.42)	0.00331769	0.0122643	709
duloxetine	6	2.14(0.96, 4.77)	2.14(0.96, 4.78)	3.64	1.1(0.03)	2.14(1.09)	0.0655469	0.135675	708
gocovri	3	2.14(0.69, 6.65)	2.14(0.69, 6.67)	1.82	1.1(-0.32)	2.14(0.83)	0.167209	0.280672	707
revatio	26	2.12(1.44, 3.12)	2.12(1.43, 3.14)	15.34	1.08(0.54)	2.12(1.53)	0.000160927	0.000863235	706
trokendi xr	4	2.12(0.79, 5.65)	2.11(0.79, 5.62)	2.35	1.08(-0.19)	2.11(0.93)	0.124131	0.226578	705
quetiapine fumarate	10	2.11(1.14, 3.93)	2.11(1.13, 3.95)	5.83	1.08(0.22)	2.11(1.25)	0.0320177	0.079068	704
enalapril maleate	5	2.11(0.88, 5.08)	2.11(0.87, 5.1)	2.91	1.07(-0.08)	2.11(1.01)	0.0924789	0.179325	703
metoprolol succinate.	10	2.1(1.13, 3.91)	2.1(1.12, 3.93)	5.76	1.07(0.22)	2.1(1.25)	0.0324614	0.0795209	702
extavia	10	2.1(1.13, 3.91)	2.1(1.12, 3.93)	5.76	1.07(0.21)	2.1(1.25)	0.0324937	0.0795209	701
simvastatin	29	2.1(1.46, 3.02)	2.1(1.45, 3.05)	16.64	1.07(0.55)	2.1(1.54)	7.99669e-05	0.000456227	700
peg-l-asparaginase	13	2.1(1.22, 3.62)	2.1(1.21, 3.64)	7.46	1.07(0.31)	2.1(1.33)	0.0113938	0.0337891	699
reglan	6	2.09(0.94, 4.66)	2.09(0.94, 4.67)	3.4	1.06(-0.01)	2.09(1.07)	0.0717165	0.145947	698
glipizide.	3	2.08(0.67, 6.46)	2.08(0.67, 6.48)	1.68	1.05(-0.36)	2.08(0.8)	0.177256	0.291108	697
novantrone	3	2.08(0.67, 6.45)	2.07(0.66, 6.45)	1.67	1.05(-0.37)	2.07(0.8)	0.178007	0.291365	696
ramipril	54	2.07(1.59, 2.71)	2.07(1.57, 2.72)	29.85	1.05(0.67)	2.07(1.65)	8.08312e-08	7.3193e-07	695
aripiprazole.	22	2.07(1.36, 3.15)	2.07(1.37, 3.12)	12.16	1.05(0.46)	2.07(1.46)	0.000856869	0.00386178	694
gabapentin	39	2.07(1.51, 2.84)	2.07(1.51, 2.83)	21.5	1.05(0.6)	2.07(1.59)	6.13427e-06	4.32466e-05	693
novolog	23	2.07(1.37, 3.12)	2.07(1.37, 3.12)	12.66	1.05(0.47)	2.07(1.47)	0.000654075	0.00303085	692
humulin	62	2.06(1.61, 2.65)	2.06(1.6, 2.66)	33.72	1.04(0.68)	2.06(1.67)	1.09349e-08	1.07928e-07	691
sterile diluent (water)	4	2.06(0.77, 5.5)	2.06(0.77, 5.49)	2.18	1.04(-0.23)	2.06(0.9)	0.132826	0.239044	690
ribavirin	11	2.06(1.14, 3.72)	2.05(1.14, 3.69)	5.96	1.04(0.22)	2.05(1.25)	0.0261092	0.0676372	689
glyburide	8	2.05(1.02, 4.1)	2.05(1.03, 4.07)	4.29	1.03(0.09)	2.05(1.14)	0.0657863	0.13569	688
natalizumab	508	2.04(1.87, 2.23)	2.04(1.89, 2.21)	264.78	1.01(0.89)	2.02(1.88)	2.61991e-59	1.36098e-57	687
cymbalta	129	2.04(1.72, 2.43)	2.04(1.71, 2.43)	67.88	1.02(0.77)	2.03(1.76)	2.93145e-16	5.07604e-15	686
metoprolol	10	2.04(1.09, 3.79)	2.03(1.08, 3.8)	5.25	1.02(0.17)	2.03(1.21)	0.0362162	0.0863416	685
enalapril	6	2.04(0.91, 4.54)	2.03(0.91, 4.53)	3.15	1.02(-0.05)	2.03(1.04)	0.079097	0.158354	684
rivaroxaban	365	2.03(1.83, 2.25)	2.03(1.84, 2.24)	187.93	1.01(0.86)	2.01(1.85)	1.50645e-42	5.71871e-41	683
certolizumab pegol ra	10	2.02(1.09, 3.76)	2.02(1.08, 3.78)	5.13	1.01(0.16)	2.02(1.2)	0.0373017	0.0882895	682
inflectra	55	2.02(1.55, 2.63)	2.01(1.56, 2.59)	28.02	1.01(0.63)	2.01(1.61)	2.01834e-07	1.73227e-06	681
memantine	28	2.01(1.39, 2.92)	2.01(1.39, 2.92)	14.25	1.01(0.48)	2.01(1.47)	0.000271303	0.0013662	680
xifaxan	35	2.01(1.44, 2.8)	2.01(1.44, 2.8)	17.73	1.01(0.53)	2.01(1.52)	4.2982e-05	0.000255562	679
novorapid	9	2.01(1.04, 3.86)	2(1.05, 3.82)	4.53	1(0.11)	2(1.16)	0.0509094	0.110192	678
aubagio	106	2.01(1.66, 2.43)	2(1.64, 2.43)	53.16	1(0.73)	2(1.7)	5.09895e-13	7.62525e-12	677
tramadol hydrochloride	20	2(1.29, 3.1)	2(1.3, 3.08)	9.98	1(0.38)	2(1.38)	0.00269635	0.0102753	676
nuedexta	6	2(0.9, 4.45)	1.99(0.89, 4.44)	2.97	0.99(-0.08)	1.99(1.02)	0.133985	0.239138	675
ambrisentan	265	1.99(1.76, 2.24)	1.98(1.76, 2.23)	127.87	0.98(0.81)	1.97(1.78)	1.96508e-29	4.97316e-28	674
micardis	12	1.98(1.12, 3.49)	1.98(1.12, 3.5)	5.79	0.98(0.2)	1.98(1.23)	0.0275456	0.0700708	673
escitalopram	31	1.97(1.39, 2.8)	1.97(1.38, 2.8)	14.77	0.98(0.48)	1.97(1.46)	0.000201348	0.00104047	672
novolin 70/30	3	1.97(0.63, 6.11)	1.96(0.63, 6.11)	1.42	0.97(-0.44)	1.96(0.76)	0.19782	0.317994	671
prialt	6	1.95(0.88, 4.35)	1.95(0.87, 4.36)	2.78	0.96(-0.11)	1.95(1)	0.137754	0.244538	670
pregabalin	335	1.95(1.75, 2.17)	1.95(1.77, 2.15)	153.17	0.95(0.8)	1.94(1.77)	5.63951e-35	1.68673e-33	669
duragesic	21	1.94(1.27, 2.99)	1.94(1.26, 2.99)	9.6	0.96(0.35)	1.94(1.36)	0.00321014	0.0120016	668
eltrombopag olamine	6	1.94(0.87, 4.32)	1.94(0.87, 4.33)	2.72	0.95(-0.12)	1.94(0.99)	0.138965	0.246245	667
hydrochlorothiazide	7	1.94(0.92, 4.07)	1.94(0.92, 4.09)	3.17	0.95(-0.05)	1.94(1.04)	0.101327	0.191958	666
klonopin	9	1.94(1.01, 3.73)	1.93(1.01, 3.69)	4.07	0.95(0.06)	1.93(1.12)	0.0571458	0.120006	665
effexor	17	1.94(1.2, 3.12)	1.93(1.21, 3.09)	7.68	0.95(0.28)	1.93(1.3)	0.00927127	0.028507	664
dianeal pd4 solution with 1.5% dextrose and 2.5 meq/l calcium	4	1.93(0.72, 5.16)	1.93(0.72, 5.14)	1.8	0.95(-0.32)	1.93(0.85)	0.156019	0.27016	663
niraparib	12	1.93(1.09, 3.39)	1.92(1.09, 3.39)	5.32	0.94(0.16)	1.92(1.2)	0.0351382	0.0840058	662
vyepti	11	1.92(1.06, 3.47)	1.92(1.07, 3.46)	4.84	0.94(0.12)	1.92(1.17)	0.0464598	0.103341	661
amitiza	4	1.91(0.72, 5.11)	1.91(0.72, 5.09)	1.74	0.93(-0.33)	1.91(0.84)	0.160024	0.273258	660
sandostatin lar	11	1.91(1.06, 3.45)	1.91(1.06, 3.44)	4.74	0.93(0.11)	1.91(1.16)	0.0488796	0.106499	659
hydrocodone bitartrate (similar to nda 206627)	3	1.91(0.61, 5.92)	1.9(0.61, 5.92)	1.29	0.93(-0.49)	1.9(0.74)	0.210264	0.334187	658
brilinta	40	1.9(1.39, 2.59)	1.9(1.39, 2.6)	16.94	0.92(0.48)	1.89(1.46)	6.15912e-05	0.000359707	657
varenicline tartrate	5	1.89(0.79, 4.55)	1.89(0.78, 4.57)	2.09	0.92(-0.24)	1.89(0.91)	0.20007	0.320566	656
insulin glargine	13	1.89(1.1, 3.25)	1.89(1.09, 3.27)	5.41	0.91(0.16)	1.88(1.2)	0.0327107	0.0795209	655
temozolomide.	9	1.88(0.98, 3.62)	1.88(0.98, 3.59)	3.71	0.91(0.01)	1.88(1.09)	0.0632532	0.131711	654
mayzent	20	1.87(1.2, 2.9)	1.86(1.21, 2.86)	8.02	0.9(0.28)	1.86(1.29)	0.00739704	0.0236274	653
reclast	25	1.86(1.26, 2.76)	1.86(1.26, 2.75)	9.99	0.9(0.34)	1.86(1.34)	0.00249799	0.0097243	652
mirtazapine	18	1.86(1.17, 2.96)	1.86(1.16, 2.98)	7.16	0.89(0.24)	1.86(1.26)	0.0119067	0.0350803	651
wellbutrin sr	7	1.86(0.89, 3.91)	1.86(0.88, 3.92)	2.78	0.89(-0.11)	1.86(1)	0.110592	0.205504	650
sipuleucel-t	14	1.85(1.09, 3.12)	1.84(1.08, 3.12)	5.41	0.88(0.15)	1.84(1.19)	0.0320855	0.079068	649
hydromorphone	4	1.84(0.69, 4.92)	1.84(0.69, 4.9)	1.54	0.88(-0.39)	1.84(0.81)	0.174919	0.290159	648
caduet	4	1.84(0.69, 4.9)	1.84(0.69, 4.9)	1.52	0.88(-0.39)	1.84(0.81)	0.176404	0.291108	647
nuvaring	51	1.84(1.39, 2.42)	1.83(1.39, 2.41)	19.34	0.87(0.48)	1.83(1.46)	1.68351e-05	0.000108603	646
pristiq extended release	4	1.83(0.69, 4.89)	1.83(0.69, 4.88)	1.51	0.87(-0.39)	1.83(0.81)	0.177297	0.291108	645
duragesic-100	25	1.83(1.24, 2.71)	1.83(1.24, 2.71)	9.42	0.87(0.32)	1.83(1.32)	0.00334645	0.0122895	644
jakafi	119	1.83(1.52, 2.19)	1.82(1.53, 2.17)	44.12	0.86(0.6)	1.82(1.56)	4.69736e-11	5.72382e-10	643
escitalopram oxalate - bp	4	1.8(0.68, 4.81)	1.8(0.68, 4.8)	1.43	0.85(-0.42)	1.8(0.79)	0.293034	0.434925	642
humatrope	15	1.8(1.09, 2.99)	1.8(1.08, 3)	5.34	0.85(0.14)	1.8(1.18)	0.032569	0.0795209	641
losartan.	11	1.8(0.99, 3.25)	1.8(1, 3.24)	3.88	0.84(0.03)	1.8(1.09)	0.0770314	0.154847	640
doxycycline hyclate	3	1.8(0.58, 5.58)	1.79(0.57, 5.58)	1.05	0.84(-0.57)	1.79(0.69)	0.235625	0.366239	639
abiraterone acetate.	3	1.78(0.57, 5.54)	1.78(0.57, 5.55)	1.03	0.83(-0.58)	1.78(0.69)	0.238833	0.36948	638
advair	6	1.78(0.8, 3.96)	1.77(0.79, 3.95)	2.03	0.83(-0.24)	1.77(0.91)	0.16098	0.274417	637
cinryze	5	1.78(0.74, 4.27)	1.77(0.73, 4.28)	1.69	0.83(-0.33)	1.77(0.85)	0.21467	0.33955	636
onpattro	6	1.77(0.79, 3.94)	1.77(0.79, 3.95)	2	0.82(-0.25)	1.77(0.9)	0.162102	0.274459	635
mobic	6	1.76(0.79, 3.93)	1.76(0.79, 3.93)	1.98	0.82(-0.25)	1.76(0.9)	0.162953	0.275401	634
paroxetine hcl	8	1.76(0.88, 3.52)	1.76(0.89, 3.49)	2.61	0.81(-0.13)	1.76(0.98)	0.149257	0.260906	633
venlafaxine hydrochloride	4	1.75(0.66, 4.68)	1.75(0.66, 4.66)	1.29	0.81(-0.46)	1.75(0.77)	0.29884	0.440287	632
onbrez	4	1.75(0.66, 4.68)	1.75(0.66, 4.66)	1.29	0.81(-0.46)	1.75(0.77)	0.298993	0.440287	631
vyndaqel	7	1.74(0.83, 3.66)	1.74(0.83, 3.66)	2.22	0.8(-0.2)	1.74(0.94)	0.130195	0.235352	630
novolin n	3	1.74(0.56, 5.39)	1.73(0.56, 5.39)	0.93	0.79(-0.62)	1.73(0.67)	0.250521	0.382171	629
prozac	17	1.73(1.08, 2.79)	1.73(1.08, 2.77)	5.24	0.79(0.12)	1.73(1.16)	0.0332143	0.0805468	628
contrave	11	1.73(0.96, 3.13)	1.73(0.96, 3.11)	3.39	0.79(-0.03)	1.73(1.05)	0.100393	0.191894	627
victrelis	11	1.73(0.96, 3.13)	1.73(0.96, 3.11)	3.38	0.79(-0.03)	1.73(1.05)	0.100725	0.191894	626
ponatinib	11	1.73(0.96, 3.13)	1.73(0.96, 3.11)	3.38	0.79(-0.03)	1.73(1.05)	0.100892	0.191894	625
casirivimab\imdevimab	4	1.72(0.65, 4.59)	1.72(0.65, 4.58)	1.21	0.78(-0.49)	1.72(0.76)	0.303437	0.443708	624
azilect	6	1.72(0.77, 3.82)	1.71(0.77, 3.82)	1.79	0.78(-0.29)	1.71(0.88)	0.172342	0.28685	623
lamictal	61	1.71(1.33, 2.2)	1.71(1.33, 2.21)	17.99	0.77(0.41)	1.71(1.38)	3.21171e-05	0.000196892	622
pristiq extended-release	8	1.71(0.86, 3.43)	1.71(0.86, 3.4)	2.36	0.77(-0.17)	1.71(0.96)	0.154444	0.268166	621
exforge hct	6	1.71(0.77, 3.81)	1.71(0.77, 3.82)	1.76	0.77(-0.3)	1.71(0.87)	0.17375	0.288707	620
aspirin	130	1.71(1.44, 2.03)	1.71(1.43, 2.04)	37.79	0.77(0.52)	1.7(1.47)	1.13052e-09	1.21285e-08	619
insulin	188	1.7(1.48, 1.97)	1.7(1.48, 1.95)	54.06	0.76(0.56)	1.7(1.5)	2.77676e-13	4.21641e-12	618
hydromorphone hydrochloride.	3	1.7(0.55, 5.28)	1.7(0.55, 5.3)	0.86	0.76(-0.65)	1.7(0.66)	0.260256	0.392172	617
saizen	6	1.7(0.76, 3.78)	1.7(0.76, 3.8)	1.72	0.76(-0.31)	1.7(0.87)	0.176133	0.291108	616
flector	6	1.7(0.76, 3.78)	1.69(0.76, 3.77)	1.71	0.76(-0.31)	1.69(0.87)	0.176615	0.291108	615
camzyos	3	1.69(0.55, 5.26)	1.69(0.54, 5.27)	0.85	0.76(-0.66)	1.69(0.66)	0.261884	0.394023	614
dianeal low calcium	64	1.69(1.32, 2.17)	1.69(1.34, 2.14)	18.09	0.76(0.41)	1.69(1.38)	3.01992e-05	0.000187463	613
emsam	3	1.69(0.54, 5.25)	1.69(0.54, 5.27)	0.85	0.76(-0.66)	1.69(0.65)	0.262698	0.394646	612
paroxetine	7	1.69(0.81, 3.55)	1.69(0.8, 3.56)	1.97	0.76(-0.24)	1.69(0.91)	0.207404	0.330174	611
gralise	8	1.69(0.84, 3.38)	1.69(0.85, 3.36)	2.23	0.75(-0.19)	1.68(0.94)	0.157931	0.271092	610
viekirax	8	1.68(0.84, 3.37)	1.68(0.85, 3.34)	2.21	0.75(-0.19)	1.68(0.94)	0.158495	0.271588	609
alprazolam	80	1.66(1.34, 2.07)	1.66(1.34, 2.06)	21.13	0.73(0.42)	1.66(1.38)	6.06524e-06	4.30676e-05	608
methylprednisolone sodium succinate.	5	1.66(0.69, 3.99)	1.66(0.69, 4.01)	1.31	0.73(-0.43)	1.66(0.8)	0.236117	0.366427	607
tukysa	3	1.66(0.53, 5.15)	1.66(0.53, 5.17)	0.78	0.73(-0.69)	1.66(0.64)	0.272082	0.407504	606
cetirizine	9	1.65(0.86, 3.17)	1.65(0.86, 3.15)	2.29	0.72(-0.18)	1.65(0.95)	0.193382	0.313343	605
brovana	3	1.65(0.53, 5.12)	1.65(0.53, 5.14)	0.76	0.72(-0.7)	1.65(0.64)	0.436589	0.587076	604
rinvoq	92	1.65(1.34, 2.02)	1.65(1.36, 2.01)	23.24	0.72(0.42)	1.64(1.38)	1.99839e-06	1.50566e-05	603
trazodone	7	1.64(0.78, 3.45)	1.64(0.78, 3.45)	1.75	0.71(-0.29)	1.64(0.88)	0.213894	0.338866	602
cuvitru	8	1.64(0.82, 3.28)	1.64(0.83, 3.26)	1.98	0.71(-0.23)	1.64(0.92)	0.16622	0.279917	601
sildenafil	4	1.63(0.61, 4.36)	1.63(0.61, 4.34)	0.98	0.71(-0.56)	1.63(0.72)	0.318039	0.462986	600
metoprolol tartrate.	4	1.63(0.61, 4.34)	1.63(0.61, 4.34)	0.96	0.7(-0.57)	1.63(0.72)	0.319194	0.463983	599
orenitram	25	1.63(1.1, 2.41)	1.63(1.1, 2.41)	6.02	0.7(0.14)	1.62(1.17)	0.0200656	0.0536714	598
aldactone	6	1.62(0.73, 3.62)	1.62(0.73, 3.62)	1.44	0.7(-0.37)	1.62(0.83)	0.194011	0.313402	597
nucynta	5	1.61(0.67, 3.88)	1.61(0.67, 3.89)	1.17	0.69(-0.47)	1.61(0.77)	0.246534	0.377859	596
amaryl	3	1.61(0.52, 5.01)	1.61(0.52, 5.02)	0.7	0.69(-0.73)	1.61(0.62)	0.441139	0.591582	595
metformin hydrochloride.	21	1.6(1.04, 2.45)	1.6(1.04, 2.46)	4.69	0.67(0.07)	1.6(1.12)	0.0426921	0.0973142	594
depakine chrono	3	1.59(0.51, 4.94)	1.59(0.51, 4.96)	0.66	0.67(-0.75)	1.59(0.62)	0.443977	0.594579	593
mucinex dm	4	1.59(0.59, 4.23)	1.58(0.59, 4.21)	0.86	0.66(-0.6)	1.58(0.7)	0.327578	0.472689	592
belsomra	21	1.59(1.03, 2.43)	1.58(1.03, 2.43)	4.53	0.66(0.06)	1.58(1.11)	0.0465583	0.103341	591
inexium	3	1.58(0.51, 4.91)	1.58(0.51, 4.92)	0.64	0.66(-0.76)	1.58(0.61)	0.44525	0.594671	590
oxcarbazepine	3	1.57(0.51, 4.88)	1.57(0.5, 4.89)	0.62	0.65(-0.76)	1.57(0.61)	0.446728	0.595838	589
alpha.1-proteinase inhibitor	16	1.57(0.96, 2.56)	1.57(0.96, 2.56)	3.27	0.65(-0.04)	1.57(1.04)	0.0985307	0.188882	588
betaferon	9	1.56(0.81, 3.01)	1.56(0.82, 2.98)	1.82	0.64(-0.25)	1.56(0.9)	0.254129	0.385292	587
fulvestrant	6	1.56(0.7, 3.47)	1.56(0.7, 3.48)	1.2	0.64(-0.43)	1.56(0.8)	0.294898	0.437033	586
nucynta er	4	1.55(0.58, 4.15)	1.55(0.58, 4.13)	0.79	0.63(-0.63)	1.55(0.68)	0.334729	0.4802	585
ofev	38	1.55(1.13, 2.13)	1.55(1.13, 2.12)	7.41	0.63(0.18)	1.55(1.19)	0.0087808	0.0272536	584
daliresp	4	1.55(0.58, 4.14)	1.55(0.58, 4.13)	0.78	0.63(-0.64)	1.55(0.68)	0.33559	0.480737	583
zometa	43	1.55(1.15, 2.09)	1.55(1.16, 2.08)	8.3	0.63(0.2)	1.55(1.2)	0.00533302	0.0180263	582
fingolimod hydrochloride	191	1.55(1.34, 1.78)	1.54(1.34, 1.77)	36.4	0.62(0.42)	1.54(1.37)	2.1215e-09	2.20412e-08	581
zejula	33	1.54(1.09, 2.16)	1.53(1.1, 2.14)	6.15	0.62(0.13)	1.53(1.15)	0.0176482	0.0482513	580
lumizyme	4	1.53(0.57, 4.09)	1.53(0.57, 4.08)	0.74	0.62(-0.65)	1.53(0.67)	0.339517	0.483982	579
remodulin	79	1.53(1.23, 1.91)	1.53(1.23, 1.9)	14.57	0.61(0.3)	1.53(1.27)	0.000179072	0.000950236	578
glyxambi	3	1.53(0.49, 4.75)	1.53(0.49, 4.77)	0.55	0.61(-0.8)	1.53(0.59)	0.453468	0.602105	577
allegra-d	3	1.53(0.49, 4.74)	1.53(0.49, 4.77)	0.55	0.61(-0.81)	1.53(0.59)	0.453866	0.602105	576
coreg cr	4	1.53(0.57, 4.07)	1.53(0.57, 4.08)	0.72	0.61(-0.66)	1.53(0.67)	0.341288	0.483982	575
lantus	60	1.52(1.18, 1.97)	1.52(1.18, 1.96)	10.79	0.61(0.24)	1.52(1.23)	0.00134985	0.00564534	574
saphris	13	1.52(0.88, 2.62)	1.52(0.88, 2.63)	2.31	0.6(-0.15)	1.52(0.96)	0.177555	0.291108	573
inbrija	12	1.52(0.86, 2.68)	1.52(0.86, 2.68)	2.12	0.6(-0.18)	1.52(0.94)	0.200663	0.320584	572
azacitidine	7	1.51(0.72, 3.17)	1.51(0.72, 3.18)	1.2	0.59(-0.41)	1.51(0.81)	0.241323	0.372166	571
tadalafil.	3	1.51(0.49, 4.68)	1.51(0.48, 4.71)	0.51	0.59(-0.83)	1.51(0.58)	0.457303	0.604228	570
ranibizumab	8	1.5(0.75, 3.01)	1.5(0.76, 2.98)	1.35	0.59(-0.36)	1.5(0.84)	0.344435	0.487045	569
valium	8	1.5(0.75, 3.01)	1.5(0.76, 2.98)	1.34	0.59(-0.36)	1.5(0.84)	0.34647	0.489221	568
diazepam	12	1.5(0.85, 2.65)	1.5(0.85, 2.65)	2	0.58(-0.2)	1.5(0.93)	0.215717	0.340116	567
gabapentin.	61	1.49(1.16, 1.92)	1.49(1.15, 1.92)	9.88	0.58(0.22)	1.49(1.21)	0.00217806	0.00856471	566
pantoprazole sodium	3	1.49(0.48, 4.63)	1.49(0.48, 4.64)	0.48	0.57(-0.84)	1.49(0.58)	0.460413	0.606713	565
atacand	7	1.49(0.71, 3.13)	1.49(0.71, 3.14)	1.12	0.57(-0.43)	1.49(0.8)	0.247173	0.378233	564
kynmobi	5	1.48(0.62, 3.57)	1.48(0.61, 3.58)	0.79	0.57(-0.59)	1.48(0.71)	0.40047	0.552149	563
levemir	22	1.47(0.97, 2.24)	1.47(0.97, 2.22)	3.33	0.56(-0.03)	1.47(1.04)	0.0901806	0.175559	562
toviaz	13	1.47(0.85, 2.53)	1.47(0.85, 2.54)	1.95	0.56(-0.2)	1.47(0.93)	0.218964	0.344685	561
tolvaptan	6	1.46(0.66, 3.26)	1.46(0.65, 3.26)	0.87	0.55(-0.52)	1.46(0.75)	0.315659	0.4602	560
nutropin aq	8	1.46(0.73, 2.93)	1.46(0.74, 2.9)	1.16	0.55(-0.4)	1.46(0.82)	0.387213	0.536015	559
dupilumab	16	1.46(0.89, 2.38)	1.46(0.89, 2.38)	2.3	0.54(-0.14)	1.46(0.97)	0.17164	0.286163	558
vivitrol	50	1.45(1.1, 1.91)	1.45(1.1, 1.91)	6.89	0.53(0.13)	1.45(1.15)	0.0111028	0.0333083	557
ocrevus	82	1.44(1.16, 1.79)	1.44(1.16, 1.79)	11.15	0.53(0.22)	1.44(1.2)	0.00106501	0.00453089	556
hyqvia	6	1.44(0.65, 3.21)	1.44(0.64, 3.22)	0.81	0.53(-0.54)	1.44(0.74)	0.320884	0.465754	555
euthyrox	5	1.44(0.6, 3.46)	1.44(0.6, 3.48)	0.67	0.52(-0.63)	1.44(0.69)	0.408154	0.560289	554
fragmin	4	1.44(0.54, 3.83)	1.44(0.54, 3.84)	0.53	0.52(-0.75)	1.44(0.63)	0.366595	0.513962	553
rasilez	5	1.44(0.6, 3.45)	1.43(0.59, 3.45)	0.66	0.52(-0.64)	1.43(0.69)	0.408897	0.560529	552
revolade	7	1.43(0.68, 3)	1.43(0.68, 3.01)	0.91	0.52(-0.49)	1.43(0.77)	0.356099	0.500669	551
co-diovan	3	1.43(0.46, 4.44)	1.43(0.46, 4.46)	0.39	0.52(-0.9)	1.43(0.55)	0.472379	0.620239	550
elexacaftor\ivacaftor\tezacaftor	3	1.43(0.46, 4.44)	1.43(0.46, 4.46)	0.39	0.51(-0.9)	1.43(0.55)	0.47283	0.620239	549
arimidex	19	1.43(0.91, 2.24)	1.43(0.91, 2.24)	2.44	0.51(-0.12)	1.43(0.98)	0.154596	0.268166	548
xigduo xr	3	1.43(0.46, 4.43)	1.43(0.46, 4.46)	0.38	0.51(-0.9)	1.43(0.55)	0.473056	0.620239	547
bupropion hydrochloride	6	1.43(0.64, 3.18)	1.43(0.64, 3.19)	0.76	0.51(-0.56)	1.43(0.73)	0.325428	0.471619	546
coreg	8	1.42(0.71, 2.85)	1.42(0.72, 2.82)	1.01	0.51(-0.43)	1.42(0.8)	0.427701	0.578275	545
tahor	3	1.42(0.46, 4.41)	1.42(0.46, 4.43)	0.37	0.51(-0.91)	1.42(0.55)	0.474642	0.620239	544
tubersol	3	1.42(0.46, 4.41)	1.42(0.46, 4.43)	0.37	0.5(-0.91)	1.42(0.55)	0.47487	0.620239	543
quetiapine fumarate.	9	1.42(0.74, 2.73)	1.42(0.74, 2.71)	1.11	0.5(-0.39)	1.42(0.82)	0.392231	0.542202	542
basaglar	29	1.42(0.99, 2.04)	1.42(0.98, 2.06)	3.57	0.5(-0.01)	1.42(1.04)	0.0750748	0.151635	541
topamax	19	1.41(0.9, 2.22)	1.41(0.9, 2.21)	2.29	0.5(-0.14)	1.41(0.97)	0.168574	0.281527	540
testim	4	1.41(0.53, 3.76)	1.41(0.53, 3.76)	0.47	0.49(-0.77)	1.41(0.62)	0.375789	0.523875	539
subutex	6	1.41(0.63, 3.14)	1.41(0.63, 3.15)	0.71	0.49(-0.58)	1.41(0.72)	0.331417	0.476834	538
amlodipine	52	1.41(1.07, 1.85)	1.4(1.06, 1.84)	6.07	0.49(0.1)	1.4(1.12)	0.0172828	0.0475158	537
carisoprodol	4	1.4(0.53, 3.74)	1.4(0.53, 3.73)	0.46	0.49(-0.78)	1.4(0.62)	0.37806	0.524989	536
zomig	3	1.4(0.45, 4.34)	1.4(0.45, 4.36)	0.34	0.48(-0.93)	1.4(0.54)	0.479707	0.624631	535
lemtrada	11	1.38(0.77, 2.5)	1.38(0.77, 2.48)	1.16	0.47(-0.35)	1.38(0.84)	0.367241	0.514137	534
mepolizumab	17	1.38(0.86, 2.23)	1.38(0.86, 2.21)	1.8	0.47(-0.2)	1.38(0.93)	0.231204	0.360503	533
olmesartan medoxomil	3	1.38(0.45, 4.29)	1.38(0.44, 4.3)	0.32	0.47(-0.95)	1.38(0.54)	0.48346	0.627037	532
enablex	4	1.38(0.52, 3.69)	1.38(0.52, 3.68)	0.42	0.47(-0.8)	1.38(0.61)	0.544489	0.683319	531
combigan	5	1.38(0.57, 3.32)	1.38(0.57, 3.33)	0.52	0.46(-0.69)	1.38(0.66)	0.421335	0.572838	530
amiodarone	14	1.38(0.82, 2.33)	1.38(0.81, 2.34)	1.46	0.46(-0.27)	1.38(0.89)	0.292794	0.434925	529
cerezyme	8	1.38(0.69, 2.76)	1.38(0.69, 2.74)	0.83	0.46(-0.48)	1.38(0.77)	0.481074	0.625586	528
haldol	10	1.37(0.74, 2.56)	1.37(0.73, 2.57)	1.02	0.46(-0.4)	1.37(0.82)	0.409978	0.561232	527
dianeal low calcium peritoneal dialysis solution with dextrose	123	1.37(1.15, 1.64)	1.37(1.15, 1.63)	12.36	0.45(0.2)	1.37(1.18)	0.000535364	0.00255268	526
methotrexate (trade name unknown)	13	1.37(0.79, 2.36)	1.37(0.79, 2.37)	1.3	0.45(-0.3)	1.37(0.87)	0.329215	0.474358	525
sabril	17	1.37(0.85, 2.2)	1.37(0.86, 2.19)	1.69	0.45(-0.21)	1.37(0.92)	0.246547	0.377859	524
methadone hcl	4	1.37(0.51, 3.65)	1.37(0.51, 3.65)	0.4	0.45(-0.81)	1.37(0.6)	0.546284	0.684242	523
gattex	8	1.37(0.68, 2.74)	1.37(0.69, 2.72)	0.79	0.45(-0.49)	1.37(0.76)	0.496034	0.640644	522
champix	13	1.36(0.79, 2.35)	1.36(0.79, 2.35)	1.24	0.44(-0.31)	1.36(0.86)	0.341245	0.483982	521
vedolizumab	72	1.36(1.08, 1.71)	1.36(1.07, 1.72)	6.75	0.44(0.11)	1.36(1.12)	0.0114	0.0337891	520
dimethyl fumarate	220	1.36(1.19, 1.55)	1.36(1.19, 1.56)	20.5	0.44(0.25)	1.35(1.21)	7.17084e-06	4.94938e-05	519
remeron	5	1.35(0.56, 3.25)	1.35(0.56, 3.26)	0.45	0.43(-0.72)	1.35(0.65)	0.429321	0.579671	518
zemplar	23	1.35(0.89, 2.03)	1.35(0.89, 2.04)	2.04	0.43(-0.15)	1.34(0.95)	0.191386	0.310688	517
venclexta	52	1.34(1.02, 1.76)	1.34(1.02, 1.76)	4.47	0.42(0.03)	1.34(1.07)	0.0418678	0.0958782	516
idhifa	5	1.34(0.56, 3.22)	1.34(0.55, 3.24)	0.43	0.42(-0.74)	1.34(0.64)	0.432316	0.582123	515
losartan potassium.	4	1.34(0.5, 3.56)	1.33(0.5, 3.54)	0.34	0.42(-0.85)	1.33(0.59)	0.551467	0.688113	514
copaxone	76	1.33(1.06, 1.67)	1.33(1.07, 1.65)	6.24	0.41(0.09)	1.33(1.1)	0.0149886	0.0425422	513
methylprednisolone sodium succinate	3	1.32(0.43, 4.11)	1.32(0.42, 4.11)	0.24	0.4(-1.01)	1.32(0.51)	0.498495	0.640644	512
evusheld	3	1.32(0.43, 4.11)	1.32(0.42, 4.11)	0.24	0.4(-1.01)	1.32(0.51)	0.498495	0.640644	512
benadryl	6	1.32(0.59, 2.94)	1.32(0.59, 2.95)	0.46	0.4(-0.67)	1.32(0.67)	0.473745	0.620239	511
citalopram	26	1.31(0.89, 1.92)	1.31(0.89, 1.94)	1.89	0.39(-0.16)	1.31(0.95)	0.206625	0.329465	510
skyrizi	73	1.31(1.04, 1.64)	1.3(1.03, 1.64)	5.19	0.38(0.05)	1.3(1.08)	0.0270674	0.0697314	509
lamotrigine.	23	1.3(0.86, 1.95)	1.3(0.86, 1.96)	1.55	0.37(-0.2)	1.3(0.92)	0.259426	0.392118	508
creon	18	1.29(0.81, 2.05)	1.29(0.81, 2.06)	1.18	0.37(-0.28)	1.29(0.88)	0.34046	0.483982	507
evista	13	1.29(0.75, 2.22)	1.29(0.75, 2.23)	0.84	0.37(-0.39)	1.29(0.82)	0.447685	0.596271	506
tekturna	4	1.28(0.48, 3.42)	1.28(0.48, 3.41)	0.25	0.36(-0.91)	1.28(0.56)	0.561139	0.697965	505
detrol la	6	1.28(0.58, 2.86)	1.28(0.57, 2.86)	0.37	0.36(-0.71)	1.28(0.66)	0.482314	0.626373	504
advair diskus	36	1.28(0.92, 1.78)	1.28(0.92, 1.79)	2.21	0.36(-0.11)	1.28(0.97)	0.164035	0.276756	503
berinert	4	1.28(0.48, 3.41)	1.28(0.48, 3.41)	0.24	0.35(-0.91)	1.28(0.56)	0.562191	0.697965	502
sacubitril/valsartan	197	1.28(1.11, 1.47)	1.28(1.12, 1.47)	11.62	0.35(0.15)	1.27(1.13)	0.000757426	0.00346102	501
myfortic	9	1.27(0.66, 2.45)	1.27(0.67, 2.42)	0.53	0.35(-0.55)	1.27(0.74)	0.588284	0.723985	500
cozaar	7	1.27(0.6, 2.67)	1.27(0.6, 2.67)	0.4	0.34(-0.66)	1.27(0.68)	0.67499	0.801703	499
bupropion hydrochloride.	3	1.26(0.4, 3.9)	1.25(0.4, 3.9)	0.16	0.33(-1.09)	1.25(0.49)	0.519348	0.660562	498
amiodarone hcl	8	1.25(0.63, 2.51)	1.25(0.63, 2.48)	0.41	0.33(-0.62)	1.25(0.7)	0.658143	0.78358	497
dianeal low calcium (ultrabag)	5	1.25(0.52, 3.01)	1.25(0.52, 3.02)	0.25	0.32(-0.83)	1.25(0.6)	0.608645	0.745325	496
clozapine	174	1.25(1.08, 1.45)	1.25(1.07, 1.46)	8.8	0.32(0.11)	1.25(1.1)	0.00346402	0.0125698	495
tavalisse	7	1.25(0.6, 2.62)	1.25(0.59, 2.63)	0.35	0.32(-0.68)	1.25(0.67)	0.703932	0.828106	494
norvasc	15	1.25(0.75, 2.07)	1.25(0.75, 2.08)	0.74	0.32(-0.39)	1.25(0.82)	0.475077	0.620239	493
bendamustine hydrochloride	3	1.24(0.4, 3.85)	1.24(0.4, 3.86)	0.14	0.31(-1.1)	1.24(0.48)	0.523778	0.664484	492
xyzal	5	1.24(0.52, 2.98)	1.24(0.51, 3)	0.23	0.31(-0.85)	1.24(0.59)	0.610856	0.747106	491
zeposia	10	1.24(0.66, 2.3)	1.24(0.66, 2.32)	0.45	0.31(-0.55)	1.24(0.74)	0.620095	0.757468	490
taxol	7	1.24(0.59, 2.59)	1.23(0.58, 2.59)	0.31	0.3(-0.7)	1.23(0.66)	0.726654	0.849772	489
adalimumab	1104	1.24(1.16, 1.31)	1.23(1.16, 1.3)	47.24	0.29(0.21)	1.22(1.16)	7.06016e-12	9.41673e-11	488
zypadhera	3	1.23(0.4, 3.83)	1.23(0.39, 3.83)	0.13	0.3(-1.11)	1.23(0.48)	0.526398	0.66695	487
spiriva respimat	7	1.23(0.59, 2.59)	1.23(0.58, 2.59)	0.31	0.3(-0.7)	1.23(0.66)	0.731298	0.853181	486
novoseven	3	1.23(0.4, 3.82)	1.23(0.39, 3.83)	0.13	0.3(-1.12)	1.23(0.48)	0.527185	0.667092	485
lupron	6	1.23(0.55, 2.74)	1.23(0.55, 2.75)	0.26	0.3(-0.77)	1.23(0.63)	0.497807	0.640644	484
cetirizine hydrochloride	3	1.22(0.39, 3.8)	1.22(0.39, 3.8)	0.12	0.29(-1.13)	1.22(0.47)	0.741014	0.860216	483
valsartan	4	1.22(0.46, 3.25)	1.22(0.46, 3.25)	0.16	0.29(-0.98)	1.22(0.54)	0.576025	0.714131	482
irbesartan	3	1.22(0.39, 3.79)	1.22(0.39, 3.8)	0.12	0.29(-1.13)	1.22(0.47)	0.741382	0.860216	481
oxycontin (nda 22-272)	9	1.22(0.63, 2.34)	1.22(0.64, 2.33)	0.35	0.29(-0.61)	1.22(0.7)	0.681524	0.80752	480
estring	6	1.22(0.55, 2.71)	1.22(0.55, 2.72)	0.23	0.28(-0.79)	1.22(0.62)	0.501881	0.642996	479
emflaza	6	1.21(0.54, 2.7)	1.21(0.54, 2.7)	0.22	0.28(-0.79)	1.21(0.62)	0.647357	0.773537	478
temozolomide	7	1.21(0.57, 2.53)	1.21(0.57, 2.55)	0.25	0.27(-0.73)	1.21(0.65)	0.773508	0.878541	477
risperidone.	16	1.2(0.74, 1.96)	1.2(0.74, 1.96)	0.54	0.27(-0.42)	1.2(0.8)	0.548543	0.686185	476
dasatinib	4	1.2(0.45, 3.2)	1.2(0.45, 3.2)	0.13	0.26(-1)	1.2(0.53)	0.581347	0.718135	475
calquence	8	1.2(0.6, 2.4)	1.2(0.6, 2.38)	0.27	0.26(-0.68)	1.2(0.67)	0.747566	0.860966	474
clexane	4	1.2(0.45, 3.19)	1.2(0.45, 3.2)	0.13	0.26(-1.01)	1.2(0.53)	0.582589	0.718769	473
amevive	3	1.2(0.38, 3.71)	1.19(0.38, 3.71)	0.1	0.26(-1.16)	1.19(0.46)	0.743919	0.860216	472
insulin human	3	1.2(0.38, 3.71)	1.19(0.38, 3.71)	0.1	0.26(-1.16)	1.19(0.46)	0.743919	0.860216	472
olanzapine.	21	1.19(0.78, 1.83)	1.19(0.77, 1.83)	0.64	0.25(-0.35)	1.19(0.83)	0.49778	0.640644	471
dianeal	51	1.19(0.9, 1.56)	1.19(0.9, 1.57)	1.49	0.25(-0.15)	1.19(0.94)	0.251832	0.382986	470
geodon	13	1.18(0.69, 2.04)	1.18(0.68, 2.04)	0.37	0.24(-0.51)	1.18(0.75)	0.646188	0.773076	469
clonidine.	3	1.18(0.38, 3.67)	1.18(0.38, 3.68)	0.09	0.24(-1.17)	1.18(0.46)	0.745214	0.860216	468
jakavi	13	1.18(0.69, 2.04)	1.18(0.68, 2.04)	0.37	0.24(-0.52)	1.18(0.75)	0.650077	0.775848	467
enoxaparin	3	1.18(0.38, 3.66)	1.18(0.38, 3.68)	0.08	0.24(-1.18)	1.18(0.46)	0.74571	0.860216	466
reminyl	3	1.18(0.38, 3.66)	1.18(0.38, 3.68)	0.08	0.24(-1.18)	1.18(0.46)	0.745793	0.860216	465
descovy	3	1.18(0.38, 3.65)	1.18(0.38, 3.68)	0.08	0.23(-1.18)	1.18(0.46)	0.746044	0.860216	464
austedo	6	1.17(0.52, 2.6)	1.17(0.52, 2.61)	0.15	0.22(-0.85)	1.17(0.6)	0.872515	0.944268	463
hetlioz	9	1.16(0.6, 2.23)	1.16(0.61, 2.21)	0.19	0.21(-0.68)	1.16(0.67)	0.794908	0.894007	462
haegarda	7	1.16(0.55, 2.43)	1.16(0.55, 2.44)	0.15	0.21(-0.79)	1.16(0.62)	0.857529	0.933883	461
tramadol.	13	1.15(0.67, 1.98)	1.15(0.66, 1.99)	0.26	0.2(-0.55)	1.15(0.73)	0.719126	0.843968	460
relpax	5	1.15(0.48, 2.77)	1.15(0.48, 2.78)	0.1	0.2(-0.95)	1.15(0.55)	0.629892	0.765645	459
mavenclad	7	1.15(0.55, 2.41)	1.15(0.55, 2.42)	0.13	0.2(-0.8)	1.15(0.62)	0.871116	0.943788	458
lamotrigine	17	1.15(0.71, 1.84)	1.14(0.71, 1.82)	0.31	0.2(-0.47)	1.14(0.77)	0.668333	0.794753	457
arixtra	8	1.14(0.57, 2.29)	1.14(0.57, 2.26)	0.15	0.19(-0.75)	1.14(0.64)	0.847229	0.925016	456
everolimus	6	1.14(0.51, 2.55)	1.14(0.51, 2.55)	0.11	0.19(-0.88)	1.14(0.59)	0.910663	0.974863	455
bosentan tablet unknown us mg	3	1.14(0.37, 3.55)	1.14(0.37, 3.55)	0.05	0.19(-1.22)	1.14(0.44)	0.750416	0.862646	454
roactemra	7	1.14(0.54, 2.4)	1.14(0.54, 2.4)	0.12	0.19(-0.81)	1.14(0.61)	0.881145	0.950914	453
ritalin	5	1.14(0.47, 2.74)	1.14(0.47, 2.75)	0.09	0.19(-0.97)	1.14(0.55)	0.632721	0.768138	452
multaq	8	1.14(0.57, 2.28)	1.14(0.57, 2.26)	0.14	0.19(-0.75)	1.14(0.64)	0.855648	0.933176	451
movantik	3	1.13(0.37, 3.52)	1.13(0.36, 3.52)	0.05	0.18(-1.23)	1.13(0.44)	0.751518	0.862646	450
anoro ellipta	18	1.13(0.71, 1.8)	1.13(0.71, 1.81)	0.29	0.18(-0.47)	1.13(0.77)	0.683	0.808298	449
glatopa	9	1.13(0.59, 2.18)	1.13(0.59, 2.16)	0.14	0.18(-0.72)	1.13(0.66)	0.844187	0.922716	448
nexium	97	1.13(0.93, 1.38)	1.13(0.93, 1.37)	1.5	0.18(-0.11)	1.13(0.96)	0.242234	0.372987	447
singulair	18	1.13(0.71, 1.8)	1.13(0.71, 1.81)	0.27	0.18(-0.47)	1.13(0.77)	0.692463	0.817537	446
firazyr	3	1.13(0.36, 3.5)	1.13(0.36, 3.52)	0.04	0.17(-1.24)	1.13(0.44)	0.752263	0.862646	445
morphine	11	1.13(0.62, 2.04)	1.13(0.63, 2.03)	0.16	0.17(-0.64)	1.13(0.69)	0.809769	0.894007	444
radicava	4	1.13(0.42, 3.01)	1.13(0.42, 3.01)	0.06	0.17(-1.09)	1.13(0.5)	0.785642	0.888445	443
omalizumab	3	1.13(0.36, 3.5)	1.13(0.36, 3.52)	0.04	0.17(-1.24)	1.13(0.44)	0.752544	0.862646	442
amlodipine besilate	9	1.13(0.59, 2.17)	1.13(0.59, 2.16)	0.13	0.17(-0.72)	1.13(0.65)	0.858188	0.933883	441
actiq	3	1.12(0.36, 3.48)	1.12(0.36, 3.49)	0.04	0.17(-1.25)	1.12(0.43)	0.753395	0.862646	440
plaquenil	5	1.12(0.46, 2.69)	1.12(0.46, 2.71)	0.06	0.16(-1)	1.12(0.54)	0.809609	0.894007	439
concerta	14	1.12(0.66, 1.89)	1.12(0.66, 1.9)	0.17	0.16(-0.57)	1.12(0.72)	0.787628	0.888445	438
crysvita	8	1.11(0.56, 2.22)	1.11(0.56, 2.2)	0.09	0.15(-0.79)	1.11(0.62)	0.910385	0.974863	437
valsartan.	9	1.1(0.57, 2.12)	1.1(0.58, 2.1)	0.08	0.14(-0.76)	1.1(0.64)	0.912014	0.975252	436
symlin	4	1.1(0.41, 2.93)	1.1(0.41, 2.93)	0.03	0.13(-1.13)	1.1(0.48)	0.788981	0.888954	435
ingrezza	36	1.1(0.79, 1.52)	1.1(0.79, 1.53)	0.31	0.13(-0.33)	1.1(0.83)	0.63913	0.771499	434
omeprazole	15	1.1(0.66, 1.82)	1.1(0.66, 1.83)	0.12	0.13(-0.58)	1.1(0.72)	0.827766	0.908793	433
mirapex	7	1.09(0.52, 2.29)	1.09(0.52, 2.3)	0.05	0.12(-0.88)	1.09(0.59)	0.975644	1	432
certolizumab pegol	27	1.09(0.75, 1.59)	1.09(0.75, 1.58)	0.2	0.12(-0.41)	1.09(0.79)	0.730266	0.852986	431
kalydeco	6	1.09(0.49, 2.43)	1.09(0.49, 2.43)	0.04	0.12(-0.95)	1.09(0.56)	1	1	430
velcade	35	1.08(0.78, 1.51)	1.08(0.77, 1.51)	0.23	0.12(-0.36)	1.08(0.82)	0.696151	0.82091	429
kesimpta	33	1.08(0.77, 1.52)	1.08(0.77, 1.51)	0.2	0.11(-0.37)	1.08(0.81)	0.722188	0.846555	428
rituximab (unknown)	14	1.08(0.64, 1.82)	1.08(0.64, 1.83)	0.08	0.11(-0.62)	1.08(0.69)	0.891141	0.958474	427
abilify	70	1.07(0.85, 1.36)	1.07(0.85, 1.35)	0.36	0.1(-0.23)	1.07(0.88)	0.593003	0.728885	426
rapamune	8	1.07(0.54, 2.14)	1.07(0.54, 2.12)	0.04	0.1(-0.84)	1.07(0.6)	0.989757	1	425
idelalisib	7	1.07(0.51, 2.25)	1.07(0.51, 2.25)	0.03	0.1(-0.9)	1.07(0.58)	1	1	424
molnupiravir	3	1.07(0.34, 3.31)	1.07(0.34, 3.33)	0.01	0.09(-1.32)	1.07(0.41)	0.762413	0.871672	423
infliximab	33	1.06(0.76, 1.5)	1.06(0.76, 1.48)	0.13	0.09(-0.4)	1.06(0.8)	0.7862	0.888445	422
wellbutrin xl	14	1.06(0.63, 1.8)	1.06(0.62, 1.8)	0.05	0.09(-0.64)	1.06(0.69)	0.926786	0.988906	421
losartan	3	1.06(0.34, 3.3)	1.06(0.34, 3.3)	0.01	0.09(-1.33)	1.06(0.41)	0.763044	0.871672	420
ranexa	5	1.06(0.44, 2.55)	1.06(0.44, 2.56)	0.02	0.08(-1.07)	1.06(0.51)	0.815534	0.898361	419
cialis	22	1.05(0.69, 1.6)	1.05(0.7, 1.58)	0.06	0.08(-0.51)	1.05(0.74)	0.887702	0.956509	418
peg-interferon alfa 2a	3	1.05(0.34, 3.26)	1.05(0.34, 3.27)	0.01	0.07(-1.34)	1.05(0.41)	0.765384	0.8723	417
fosrenol	3	1.05(0.34, 3.26)	1.05(0.34, 3.27)	0.01	0.07(-1.35)	1.05(0.41)	0.765706	0.8723	416
ms contin	6	1.05(0.47, 2.33)	1.05(0.47, 2.35)	0.01	0.07(-1)	1.05(0.54)	1	1	415
cyclophosphamide.	3	1.05(0.34, 3.25)	1.05(0.34, 3.27)	0.01	0.07(-1.35)	1.05(0.41)	0.766245	0.8723	414
paxil	31	1.04(0.73, 1.49)	1.04(0.73, 1.48)	0.06	0.06(-0.44)	1.04(0.78)	0.881546	0.950914	413
janumet	10	1.04(0.56, 1.94)	1.04(0.56, 1.95)	0.02	0.06(-0.79)	1.04(0.62)	1	1	412
soliris	72	1.04(0.83, 1.31)	1.04(0.82, 1.32)	0.12	0.06(-0.27)	1.04(0.86)	0.777202	0.881722	411
lupron depot	30	1.04(0.73, 1.49)	1.04(0.73, 1.48)	0.05	0.06(-0.45)	1.04(0.77)	0.903487	0.969285	410
alphagan p	3	1.04(0.33, 3.22)	1.04(0.33, 3.24)	0	0.06(-1.36)	1.04(0.4)	0.767656	0.872899	409
temodar	6	1.04(0.47, 2.31)	1.04(0.47, 2.32)	0.01	0.05(-1.02)	1.04(0.53)	1	1	408
baclofen	44	1.04(0.77, 1.39)	1.04(0.78, 1.4)	0.06	0.05(-0.37)	1.04(0.81)	0.869433	0.943001	407
nuvigil	7	1.04(0.49, 2.18)	1.04(0.49, 2.19)	0.01	0.05(-0.95)	1.04(0.56)	1	1	406
spravato	10	1.03(0.56, 1.92)	1.03(0.55, 1.93)	0.01	0.05(-0.81)	1.03(0.61)	1	1	405
ketek	4	1.03(0.39, 2.75)	1.03(0.39, 2.74)	0	0.05(-1.22)	1.03(0.45)	0.798634	0.894007	404
cisplatin	14	1.03(0.61, 1.74)	1.03(0.61, 1.75)	0.01	0.04(-0.69)	1.03(0.66)	1	1	403
actemra	61	1.03(0.8, 1.32)	1.03(0.8, 1.33)	0.04	0.04(-0.32)	1.03(0.83)	0.891468	0.958474	402
paxil cr	6	1.02(0.46, 2.27)	1.02(0.46, 2.28)	0	0.03(-1.04)	1.02(0.52)	1	1	401
orgovyx	8	1.02(0.51, 2.04)	1.02(0.51, 2.03)	0	0.03(-0.92)	1.02(0.57)	1	1	400
venetoclax	7	1.02(0.49, 2.14)	1.02(0.48, 2.15)	0	0.03(-0.97)	1.02(0.55)	1	1	399
teduglutide	10	1.02(0.55, 1.89)	1.02(0.54, 1.91)	0	0.02(-0.83)	1.02(0.6)	1	1	398
kisqali	19	1.01(0.64, 1.59)	1.01(0.64, 1.59)	0	0.02(-0.62)	1.01(0.69)	1	1	397
lucentis	27	1.01(0.69, 1.47)	1.01(0.7, 1.47)	0	0.01(-0.52)	1.01(0.74)	1	1	396
bosentan.	4	1(0.38, 2.67)	1(0.38, 2.66)	0	0(-1.26)	1(0.44)	0.8041	0.894007	395
femara	8	1(0.5, 2)	1(0.5, 1.99)	0	0(-0.95)	1(0.56)	1	1	394
imodium	5	1(0.41, 2.4)	1(0.41, 2.42)	0	-0.01(-1.16)	1(0.48)	1	1	393
h.p. acthar	5	0.99(0.41, 2.38)	0.99(0.41, 2.39)	0	-0.01(-1.17)	0.99(0.48)	1	1	392
viibryd	7	0.99(0.47, 2.08)	0.99(0.47, 2.08)	0	-0.01(-1.02)	0.99(0.53)	1	1	391
strattera	25	0.99(0.67, 1.46)	0.99(0.67, 1.47)	0	-0.02(-0.57)	0.99(0.71)	1	1	390
tudorza pressair	5	0.99(0.41, 2.37)	0.99(0.41, 2.39)	0	-0.02(-1.17)	0.99(0.47)	1	1	389
avelox	18	0.98(0.62, 1.56)	0.98(0.61, 1.57)	0	-0.02(-0.67)	0.98(0.67)	1	1	388
xtandi	57	0.98(0.76, 1.27)	0.98(0.76, 1.26)	0.02	-0.03(-0.4)	0.98(0.79)	0.93098	0.992308	387
cytarabine	7	0.98(0.47, 2.05)	0.98(0.47, 2.06)	0	-0.03(-1.03)	0.98(0.53)	1	1	386
mavyret	15	0.97(0.59, 1.62)	0.97(0.58, 1.61)	0.01	-0.04(-0.74)	0.97(0.64)	1	1	385
lansoprazole	5	0.97(0.4, 2.33)	0.97(0.4, 2.34)	0	-0.04(-1.2)	0.97(0.47)	1	1	384
cisplatin.	10	0.97(0.52, 1.81)	0.97(0.52, 1.82)	0.01	-0.04(-0.9)	0.97(0.58)	1	1	383
quetiapine.	18	0.97(0.61, 1.54)	0.97(0.61, 1.55)	0.02	-0.04(-0.69)	0.97(0.66)	0.993196	1	382
tramadol hydrochloride.	7	0.96(0.46, 2.02)	0.96(0.46, 2.02)	0.01	-0.05(-1.06)	0.96(0.52)	1	1	381
amlodipine besylate	5	0.96(0.4, 2.31)	0.96(0.4, 2.32)	0.01	-0.06(-1.21)	0.96(0.46)	1	1	380
tamiflu	16	0.96(0.59, 1.56)	0.96(0.59, 1.57)	0.03	-0.06(-0.75)	0.96(0.63)	0.954914	1	379
kineret	10	0.95(0.51, 1.77)	0.95(0.51, 1.78)	0.02	-0.07(-0.92)	0.95(0.57)	1	1	378
aromasin	7	0.95(0.45, 1.99)	0.95(0.45, 2)	0.02	-0.08(-1.08)	0.95(0.51)	1	1	377
novothyrox	15	0.94(0.57, 1.57)	0.94(0.56, 1.56)	0.05	-0.08(-0.79)	0.94(0.62)	0.920202	0.982943	376
gleevec	31	0.94(0.66, 1.34)	0.94(0.66, 1.34)	0.11	-0.08(-0.58)	0.94(0.7)	0.812597	0.896126	375
chantix	97	0.94(0.77, 1.15)	0.94(0.77, 1.14)	0.37	-0.09(-0.38)	0.94(0.8)	0.576659	0.714131	374
tresiba	8	0.94(0.47, 1.87)	0.94(0.47, 1.87)	0.03	-0.09(-1.04)	0.94(0.52)	0.989699	1	373
advair hfa	17	0.94(0.58, 1.51)	0.94(0.59, 1.5)	0.07	-0.09(-0.76)	0.94(0.63)	0.878391	0.949586	372
capecitabine	19	0.93(0.59, 1.45)	0.93(0.59, 1.46)	0.12	-0.11(-0.75)	0.93(0.63)	0.818988	0.901161	371
ruconest	5	0.92(0.38, 2.21)	0.92(0.38, 2.22)	0.04	-0.12(-1.28)	0.92(0.44)	1	1	370
oxycodone	7	0.92(0.44, 1.93)	0.92(0.44, 1.94)	0.05	-0.12(-1.12)	0.92(0.49)	0.964749	1	369
ultomiris	5	0.92(0.38, 2.21)	0.92(0.38, 2.22)	0.04	-0.12(-1.28)	0.92(0.44)	1	1	368
lisinopril	42	0.92(0.68, 1.24)	0.92(0.69, 1.23)	0.32	-0.13(-0.56)	0.92(0.71)	0.622183	0.759078	367
ruxolitinib	4	0.91(0.34, 2.44)	0.91(0.34, 2.42)	0.03	-0.13(-1.39)	0.91(0.4)	1	1	366
xolair	61	0.91(0.71, 1.17)	0.91(0.71, 1.17)	0.52	-0.13(-0.49)	0.91(0.74)	0.507255	0.648524	365
nutropin	5	0.91(0.38, 2.18)	0.91(0.38, 2.2)	0.05	-0.14(-1.29)	0.91(0.44)	0.999204	1	364
olanzapine	12	0.9(0.51, 1.59)	0.9(0.51, 1.59)	0.13	-0.15(-0.93)	0.9(0.56)	0.825671	0.907502	363
cabenuva	3	0.9(0.29, 2.8)	0.9(0.29, 2.81)	0.03	-0.15(-1.56)	0.9(0.35)	1	1	362
sutent	43	0.9(0.67, 1.22)	0.9(0.67, 1.21)	0.46	-0.15(-0.58)	0.9(0.7)	0.542424	0.682873	361
oxycodone hydrochloride	238	0.9(0.79, 1.02)	0.9(0.78, 1.03)	2.63	-0.15(-0.33)	0.9(0.81)	0.1115	0.206088	360
risperdal consta	14	0.9(0.53, 1.52)	0.9(0.53, 1.53)	0.16	-0.15(-0.88)	0.9(0.58)	0.787497	0.888445	359
amoxicillin.	11	0.9(0.5, 1.62)	0.9(0.5, 1.62)	0.13	-0.15(-0.97)	0.9(0.55)	0.833213	0.912743	358
ixazomib	9	0.89(0.47, 1.72)	0.9(0.47, 1.72)	0.11	-0.16(-1.06)	0.9(0.52)	0.86084	0.935737	357
esomeprazole	3	0.89(0.29, 2.77)	0.89(0.29, 2.77)	0.04	-0.16(-1.58)	0.89(0.35)	1	1	356
afinitor	36	0.89(0.64, 1.24)	0.89(0.64, 1.24)	0.47	-0.16(-0.63)	0.89(0.68)	0.543742	0.683319	355
bupropion	4	0.89(0.33, 2.37)	0.89(0.33, 2.37)	0.06	-0.17(-1.44)	0.89(0.39)	1	1	354
diazepam.	8	0.89(0.44, 1.77)	0.89(0.45, 1.77)	0.12	-0.17(-1.12)	0.89(0.5)	0.861842	0.935795	353
valproic acid.	4	0.88(0.33, 2.36)	0.88(0.33, 2.34)	0.06	-0.18(-1.44)	0.88(0.39)	1	1	352
erlotinib hydrochloride	3	0.88(0.28, 2.73)	0.88(0.28, 2.74)	0.05	-0.18(-1.6)	0.88(0.34)	1	1	351
lucrin depot	3	0.88(0.28, 2.73)	0.88(0.28, 2.74)	0.05	-0.18(-1.6)	0.88(0.34)	1	1	351
sertraline hcl	8	0.88(0.44, 1.75)	0.88(0.44, 1.75)	0.14	-0.19(-1.13)	0.88(0.49)	0.834197	0.912808	350
atrovent	3	0.87(0.28, 2.71)	0.87(0.28, 2.71)	0.05	-0.19(-1.61)	0.87(0.34)	1	1	349
ribavirin.	10	0.87(0.47, 1.62)	0.87(0.46, 1.63)	0.18	-0.19(-1.05)	0.87(0.52)	0.779769	0.883619	348
advil liqui-gels	3	0.87(0.28, 2.71)	0.87(0.28, 2.71)	0.06	-0.2(-1.61)	0.87(0.34)	1	1	347
mekinist	9	0.87(0.45, 1.68)	0.87(0.46, 1.66)	0.17	-0.2(-1.09)	0.87(0.5)	0.798222	0.894007	346
metoclopramide	20	0.87(0.56, 1.35)	0.87(0.57, 1.34)	0.4	-0.2(-0.82)	0.87(0.6)	0.596955	0.732829	345
somatuline depot	5	0.86(0.36, 2.07)	0.86(0.36, 2.08)	0.11	-0.21(-1.37)	0.86(0.41)	0.901437	0.968137	344
crestor	43	0.86(0.64, 1.16)	0.86(0.64, 1.15)	0.95	-0.21(-0.64)	0.86(0.67)	0.366012	0.513875	343
lovaza	4	0.85(0.32, 2.27)	0.85(0.32, 2.26)	0.1	-0.23(-1.5)	0.85(0.38)	1	1	342
pembrolizumab	3	0.85(0.27, 2.63)	0.85(0.27, 2.65)	0.08	-0.24(-1.65)	0.85(0.33)	1	1	341
zocor	10	0.85(0.45, 1.57)	0.85(0.45, 1.59)	0.28	-0.24(-1.1)	0.85(0.5)	0.699212	0.823535	340
celebrex	42	0.84(0.62, 1.14)	0.84(0.63, 1.13)	1.21	-0.24(-0.68)	0.84(0.66)	0.30255	0.443708	339
fabrazyme	9	0.84(0.44, 1.62)	0.84(0.44, 1.6)	0.26	-0.25(-1.14)	0.84(0.49)	0.718749	0.843968	338
hizentra	24	0.84(0.56, 1.25)	0.84(0.57, 1.24)	0.73	-0.25(-0.82)	0.84(0.6)	0.448261	0.596271	337
erlotinib tablet	4	0.84(0.31, 2.24)	0.84(0.32, 2.24)	0.12	-0.25(-1.52)	0.84(0.37)	1	1	336
rubraca	10	0.84(0.45, 1.56)	0.84(0.45, 1.57)	0.31	-0.25(-1.11)	0.84(0.5)	0.680468	0.807238	335
premarin	20	0.84(0.54, 1.3)	0.84(0.55, 1.29)	0.62	-0.25(-0.87)	0.84(0.58)	0.492753	0.638251	334
rilpivirine	3	0.84(0.27, 2.59)	0.84(0.27, 2.62)	0.1	-0.26(-1.67)	0.84(0.32)	1	1	333
aranesp	42	0.84(0.62, 1.13)	0.84(0.63, 1.13)	1.36	-0.26(-0.69)	0.84(0.65)	0.272786	0.407938	332
benicar	9	0.83(0.43, 1.6)	0.83(0.43, 1.58)	0.31	-0.27(-1.16)	0.83(0.48)	0.688819	0.814208	331
niaspan (coated)	4	0.83(0.31, 2.22)	0.83(0.31, 2.21)	0.14	-0.27(-1.53)	0.83(0.37)	1	1	330
stiolto respimat	3	0.83(0.27, 2.58)	0.83(0.27, 2.59)	0.1	-0.27(-1.68)	0.83(0.32)	1	1	329
synthroid	24	0.83(0.56, 1.24)	0.83(0.56, 1.23)	0.83	-0.27(-0.83)	0.83(0.59)	0.412642	0.564096	328
genvoya	3	0.83(0.27, 2.57)	0.83(0.27, 2.59)	0.11	-0.27(-1.68)	0.83(0.32)	1	1	327
zoladex	5	0.83(0.35, 1.99)	0.83(0.34, 2.01)	0.18	-0.27(-1.42)	0.83(0.4)	0.83003	0.910266	326
hydrocodone bitartrate and acetaminophen	10	0.83(0.44, 1.54)	0.83(0.44, 1.55)	0.37	-0.28(-1.13)	0.83(0.49)	0.644573	0.773076	325
exjade	22	0.83(0.54, 1.25)	0.83(0.55, 1.25)	0.81	-0.28(-0.87)	0.83(0.58)	0.421736	0.572838	324
strensiq	7	0.83(0.39, 1.73)	0.83(0.39, 1.75)	0.26	-0.28(-1.28)	0.83(0.44)	0.736659	0.858421	323
xeljanz xr	77	0.82(0.66, 1.03)	0.83(0.67, 1.03)	2.85	-0.28(-0.6)	0.83(0.68)	0.101562	0.192034	322
bosulif	7	0.82(0.39, 1.72)	0.82(0.39, 1.73)	0.27	-0.28(-1.28)	0.82(0.44)	0.725551	0.849488	321
metformin	40	0.82(0.6, 1.12)	0.82(0.6, 1.12)	1.59	-0.29(-0.73)	0.82(0.63)	0.234446	0.364982	320
norditropin	3	0.82(0.26, 2.53)	0.82(0.26, 2.56)	0.12	-0.29(-1.71)	0.82(0.32)	1	1	319
venofer	4	0.81(0.3, 2.16)	0.81(0.3, 2.16)	0.18	-0.31(-1.57)	0.81(0.36)	1	1	318
gammagard liquid	9	0.81(0.42, 1.55)	0.81(0.42, 1.55)	0.41	-0.31(-1.2)	0.81(0.47)	0.623075	0.759228	317
prograf	18	0.81(0.51, 1.28)	0.81(0.51, 1.3)	0.83	-0.31(-0.96)	0.81(0.55)	0.421939	0.572838	316
tykerb	11	0.81(0.45, 1.46)	0.81(0.45, 1.46)	0.51	-0.31(-1.13)	0.81(0.49)	0.562017	0.697965	315
estrace	3	0.8(0.26, 2.48)	0.8(0.26, 2.49)	0.15	-0.32(-1.74)	0.8(0.31)	1	1	314
lenalidomide	395	0.8(0.72, 0.88)	0.8(0.73, 0.88)	19.59	-0.32(-0.46)	0.8(0.74)	1.06442e-05	7.0985e-05	313
donepezil.	3	0.79(0.26, 2.46)	0.79(0.25, 2.46)	0.16	-0.33(-1.75)	0.79(0.31)	1	1	312
fentanyl	12	0.78(0.44, 1.37)	0.78(0.44, 1.38)	0.76	-0.36(-1.15)	0.78(0.48)	0.455077	0.602901	311
thalomid	25	0.78(0.52, 1.15)	0.78(0.53, 1.15)	1.6	-0.36(-0.92)	0.78(0.56)	0.239449	0.369854	310
viagra	31	0.78(0.55, 1.1)	0.78(0.55, 1.11)	1.99	-0.36(-0.86)	0.78(0.58)	0.182561	0.29685	309
accutane	13	0.78(0.45, 1.34)	0.78(0.45, 1.35)	0.84	-0.37(-1.12)	0.78(0.49)	0.42712	0.578275	308
boniva	18	0.77(0.49, 1.23)	0.78(0.49, 1.25)	1.17	-0.37(-1.02)	0.78(0.53)	0.327097	0.472686	307
veltassa	15	0.77(0.47, 1.28)	0.77(0.46, 1.28)	0.99	-0.37(-1.08)	0.77(0.51)	0.378671	0.524989	306
inlyta	15	0.77(0.47, 1.28)	0.77(0.46, 1.28)	0.99	-0.37(-1.08)	0.77(0.51)	0.377827	0.524989	305
rocephin	3	0.77(0.25, 2.4)	0.77(0.25, 2.4)	0.2	-0.37(-1.79)	0.77(0.3)	1	1	304
stivarga	9	0.77(0.4, 1.48)	0.77(0.4, 1.47)	0.62	-0.38(-1.27)	0.77(0.45)	0.522672	0.663934	303
vesicare	13	0.77(0.44, 1.32)	0.77(0.44, 1.33)	0.93	-0.38(-1.14)	0.77(0.49)	0.400546	0.552149	302
bamlanivimab.	3	0.77(0.25, 2.38)	0.77(0.25, 2.4)	0.21	-0.38(-1.8)	0.77(0.3)	1	1	301
natpara (parathyroid hormone)	4	0.76(0.29, 2.03)	0.76(0.29, 2.02)	0.3	-0.39(-1.66)	0.76(0.34)	0.744797	0.860216	300
gemcitabine hydrochloride	3	0.76(0.24, 2.35)	0.76(0.24, 2.37)	0.24	-0.4(-1.82)	0.76(0.29)	1	1	299
symbicort	30	0.75(0.53, 1.08)	0.75(0.53, 1.07)	2.4	-0.41(-0.91)	0.75(0.56)	0.141942	0.251069	298
glivec	21	0.75(0.49, 1.16)	0.75(0.49, 1.15)	1.69	-0.41(-1.01)	0.75(0.53)	0.228772	0.358409	297
erleada	7	0.75(0.36, 1.58)	0.75(0.36, 1.58)	0.57	-0.41(-1.41)	0.75(0.4)	0.555347	0.69208	296
lansoprazole.	5	0.75(0.31, 1.81)	0.75(0.31, 1.81)	0.41	-0.41(-1.57)	0.75(0.36)	0.654634	0.780342	295
xeljanz	66	0.75(0.59, 0.95)	0.75(0.59, 0.95)	5.61	-0.42(-0.76)	0.75(0.61)	0.020653	0.0546501	294
omnitrope	7	0.75(0.36, 1.56)	0.75(0.36, 1.58)	0.61	-0.42(-1.42)	0.75(0.4)	0.537986	0.678151	293
remicade	130	0.75(0.63, 0.89)	0.75(0.63, 0.89)	11.23	-0.42(-0.67)	0.75(0.65)	0.000923589	0.00407729	292
anastrozole.	3	0.74(0.24, 2.3)	0.74(0.24, 2.31)	0.27	-0.43(-1.85)	0.74(0.29)	0.804522	0.894007	291
buprenorphine	3	0.74(0.24, 2.3)	0.74(0.24, 2.31)	0.27	-0.43(-1.85)	0.74(0.29)	0.80454	0.894007	290
solu-medrol	5	0.74(0.31, 1.78)	0.74(0.31, 1.79)	0.46	-0.43(-1.59)	0.74(0.36)	0.628157	0.764477	289
farxiga	12	0.74(0.42, 1.3)	0.74(0.42, 1.31)	1.11	-0.44(-1.22)	0.74(0.46)	0.353861	0.498233	288
tasigna	25	0.74(0.5, 1.09)	0.74(0.5, 1.1)	2.38	-0.44(-1)	0.74(0.53)	0.145236	0.255068	287
lipitor	52	0.73(0.56, 0.96)	0.73(0.55, 0.96)	5	-0.44(-0.83)	0.73(0.59)	0.0295417	0.0741926	286
esbriet	37	0.73(0.53, 1.01)	0.73(0.53, 1)	3.58	-0.45(-0.91)	0.73(0.56)	0.0683536	0.14026	285
qinlock	3	0.73(0.24, 2.27)	0.73(0.23, 2.28)	0.3	-0.45(-1.87)	0.73(0.28)	0.804731	0.894007	284
topiramate	5	0.73(0.3, 1.76)	0.73(0.3, 1.76)	0.5	-0.45(-1.61)	0.73(0.35)	0.60766	0.745044	283
botox	22	0.73(0.48, 1.1)	0.73(0.48, 1.1)	2.27	-0.46(-1.05)	0.73(0.51)	0.156553	0.27061	282
tikosyn	6	0.72(0.33, 1.61)	0.72(0.32, 1.61)	0.63	-0.47(-1.53)	0.72(0.37)	0.535152	0.675441	281
proair hfa	7	0.72(0.34, 1.51)	0.72(0.34, 1.52)	0.76	-0.47(-1.47)	0.72(0.39)	0.478671	0.624107	280
atorvastatin	18	0.72(0.45, 1.14)	0.72(0.45, 1.15)	1.96	-0.47(-1.12)	0.72(0.49)	0.193657	0.313343	279
cyclophosphamide	11	0.72(0.4, 1.29)	0.72(0.4, 1.3)	1.23	-0.48(-1.3)	0.72(0.44)	0.325881	0.471619	278
trintellix	8	0.72(0.36, 1.43)	0.72(0.36, 1.43)	0.91	-0.48(-1.43)	0.72(0.4)	0.422626	0.572983	277
azopt	3	0.71(0.23, 2.2)	0.71(0.23, 2.21)	0.36	-0.5(-1.91)	0.71(0.27)	0.805786	0.894007	276
pomalyst	72	0.7(0.56, 0.88)	0.7(0.55, 0.89)	9.19	-0.51(-0.84)	0.7(0.58)	0.00286747	0.0108437	275
emtricitabine/tenofovir disoproxil fumarate	3	0.7(0.23, 2.17)	0.7(0.22, 2.18)	0.39	-0.52(-1.93)	0.7(0.27)	0.806487	0.894007	274
rybelsus	3	0.7(0.22, 2.16)	0.7(0.22, 2.18)	0.39	-0.52(-1.93)	0.7(0.27)	0.806589	0.894007	273
kuvan	5	0.7(0.29, 1.67)	0.7(0.29, 1.69)	0.66	-0.52(-1.68)	0.7(0.33)	0.531956	0.672267	272
viekira pak	10	0.69(0.37, 1.29)	0.69(0.37, 1.29)	1.35	-0.53(-1.38)	0.69(0.41)	0.303447	0.443708	271
breo ellipta	17	0.69(0.43, 1.12)	0.69(0.43, 1.1)	2.3	-0.53(-1.19)	0.69(0.47)	0.157375	0.271092	270
furosemide	6	0.69(0.31, 1.54)	0.69(0.31, 1.54)	0.82	-0.53(-1.6)	0.69(0.35)	0.460403	0.606713	269
benlysta	19	0.69(0.44, 1.08)	0.69(0.44, 1.08)	2.65	-0.53(-1.17)	0.69(0.47)	0.125489	0.228098	268
propranolol	4	0.69(0.26, 1.83)	0.69(0.26, 1.84)	0.57	-0.54(-1.8)	0.69(0.3)	0.586052	0.722139	267
adderall xr	3	0.69(0.22, 2.13)	0.69(0.22, 2.15)	0.43	-0.54(-1.96)	0.69(0.27)	0.807519	0.894007	266
valproate sodium	5	0.69(0.29, 1.65)	0.69(0.29, 1.67)	0.71	-0.54(-1.7)	0.69(0.33)	0.509892	0.651053	265
acyclovir	3	0.69(0.22, 2.13)	0.69(0.22, 2.15)	0.43	-0.54(-1.96)	0.69(0.27)	0.807642	0.894007	264
iclusig	4	0.68(0.26, 1.82)	0.68(0.26, 1.81)	0.58	-0.55(-1.81)	0.68(0.3)	0.578372	0.715355	263
qulipta	3	0.68(0.22, 2.11)	0.68(0.22, 2.12)	0.45	-0.55(-1.97)	0.68(0.26)	0.808187	0.894007	262
incruse ellipta	3	0.68(0.22, 2.11)	0.68(0.22, 2.12)	0.45	-0.56(-1.97)	0.68(0.26)	0.808405	0.894007	261
augmentin 125	3	0.68(0.22, 2.1)	0.68(0.22, 2.12)	0.47	-0.56(-1.98)	0.68(0.26)	0.808771	0.894007	260
nexavar	15	0.67(0.41, 1.12)	0.67(0.4, 1.12)	2.39	-0.57(-1.28)	0.67(0.44)	0.149758	0.261151	259
zelnorm	3	0.67(0.22, 2.09)	0.67(0.21, 2.09)	0.48	-0.57(-1.99)	0.67(0.26)	0.809272	0.894007	258
vraylar	4	0.67(0.25, 1.79)	0.67(0.25, 1.79)	0.65	-0.58(-1.84)	0.67(0.3)	0.549226	0.686185	257
zepatier	4	0.67(0.25, 1.78)	0.67(0.25, 1.79)	0.66	-0.58(-1.85)	0.67(0.29)	0.544855	0.683319	256
pegasys	27	0.66(0.45, 0.96)	0.66(0.45, 0.96)	4.69	-0.6(-1.13)	0.66(0.48)	0.036847	0.087423	255
morphine sulfate	8	0.66(0.33, 1.32)	0.66(0.33, 1.31)	1.4	-0.6(-1.54)	0.66(0.37)	0.299324	0.440287	254
dianeal pd-2 peritoneal dialysis solution with dextrose	3	0.66(0.21, 2.05)	0.66(0.21, 2.06)	0.53	-0.6(-2.01)	0.66(0.26)	0.639254	0.771499	253
orserdu	3	0.66(0.21, 2.04)	0.66(0.21, 2.06)	0.53	-0.6(-2.02)	0.66(0.26)	0.639337	0.771499	252
myrbetriq	16	0.66(0.4, 1.07)	0.66(0.4, 1.08)	2.89	-0.61(-1.29)	0.66(0.44)	0.11006	0.205348	251
samsca	4	0.65(0.25, 1.75)	0.66(0.25, 1.76)	0.73	-0.61(-1.88)	0.66(0.29)	0.515771	0.65686	250
gilotrif	5	0.65(0.27, 1.57)	0.65(0.27, 1.57)	0.91	-0.61(-1.77)	0.65(0.31)	0.43919	0.589769	249
cosentyx	121	0.65(0.55, 0.78)	0.65(0.54, 0.78)	22.02	-0.61(-0.86)	0.66(0.56)	3.23839e-06	2.39846e-05	248
brintellix	4	0.65(0.25, 1.74)	0.65(0.24, 1.73)	0.73	-0.61(-1.88)	0.65(0.29)	0.513007	0.654183	247
fentanyl citrate	3	0.65(0.21, 2.03)	0.65(0.21, 2.03)	0.55	-0.61(-2.03)	0.65(0.25)	0.639598	0.771499	246
montelukast	6	0.65(0.29, 1.45)	0.65(0.29, 1.45)	1.13	-0.62(-1.69)	0.65(0.33)	0.367817	0.514214	245
cetuximab	4	0.65(0.24, 1.73)	0.65(0.24, 1.73)	0.77	-0.63(-1.89)	0.65(0.29)	0.499712	0.641373	244
sertraline	21	0.65(0.42, 0.99)	0.65(0.42, 1)	4.03	-0.63(-1.23)	0.65(0.45)	0.0547718	0.116508	243
pulmicort flexhaler	4	0.65(0.24, 1.72)	0.65(0.24, 1.73)	0.78	-0.63(-1.9)	0.65(0.28)	0.495682	0.640644	242
eligard	29	0.64(0.45, 0.93)	0.64(0.44, 0.93)	5.75	-0.64(-1.15)	0.64(0.47)	0.0201593	0.0537762	241
rituxan	21	0.64(0.42, 0.99)	0.64(0.42, 0.99)	4.17	-0.64(-1.24)	0.64(0.45)	0.050726	0.110036	240
vytorin	3	0.64(0.21, 1.99)	0.64(0.21, 1.99)	0.61	-0.64(-2.06)	0.64(0.25)	0.640695	0.771499	239
rosuvastatin	3	0.64(0.21, 1.98)	0.64(0.21, 1.99)	0.61	-0.65(-2.06)	0.64(0.25)	0.640887	0.771499	238
rebetol	3	0.64(0.21, 1.98)	0.64(0.21, 1.99)	0.62	-0.65(-2.06)	0.64(0.25)	0.640961	0.771499	237
diclofenac	11	0.64(0.35, 1.15)	0.64(0.36, 1.15)	2.26	-0.65(-1.47)	0.64(0.39)	0.166475	0.279917	236
fentanyl transdermal system	11	0.63(0.35, 1.15)	0.64(0.36, 1.15)	2.31	-0.65(-1.47)	0.64(0.39)	0.162117	0.274459	235
cipro	6	0.63(0.29, 1.41)	0.64(0.29, 1.43)	1.26	-0.65(-1.72)	0.64(0.33)	0.337568	0.482171	234
tagrisso	16	0.63(0.39, 1.04)	0.64(0.39, 1.04)	3.36	-0.65(-1.34)	0.64(0.42)	0.0832773	0.165382	233
erlotinib	7	0.63(0.3, 1.33)	0.63(0.3, 1.33)	1.47	-0.66(-1.66)	0.63(0.34)	0.287649	0.429487	232
ferinject	3	0.63(0.2, 1.95)	0.63(0.2, 1.96)	0.66	-0.67(-2.09)	0.63(0.24)	0.642446	0.772343	231
arava	7	0.63(0.3, 1.31)	0.63(0.3, 1.33)	1.57	-0.68(-1.68)	0.63(0.34)	0.270617	0.405926	230
zytiga	22	0.63(0.41, 0.95)	0.63(0.42, 0.95)	4.93	-0.68(-1.27)	0.63(0.44)	0.0326513	0.0795209	229
kyprolis	8	0.62(0.31, 1.25)	0.63(0.32, 1.25)	1.8	-0.68(-1.62)	0.63(0.35)	0.229794	0.35944	228
abilify maintena	5	0.62(0.26, 1.5)	0.62(0.26, 1.5)	1.13	-0.68(-1.84)	0.62(0.3)	0.374641	0.523013	227
emgality	20	0.62(0.4, 0.96)	0.62(0.4, 0.95)	4.61	-0.69(-1.3)	0.62(0.43)	0.0395361	0.0922509	226
arikayce	4	0.62(0.23, 1.66)	0.62(0.23, 1.65)	0.92	-0.69(-1.95)	0.62(0.27)	0.444903	0.594671	225
evenity	7	0.62(0.3, 1.3)	0.62(0.29, 1.31)	1.63	-0.69(-1.69)	0.62(0.33)	0.260031	0.392172	224
azacitidine.	3	0.62(0.2, 1.91)	0.62(0.2, 1.93)	0.72	-0.7(-2.11)	0.62(0.24)	0.644694	0.773076	223
stelara	62	0.62(0.48, 0.79)	0.62(0.48, 0.8)	14.88	-0.7(-1.05)	0.62(0.5)	0.000140746	0.000763277	222
vimizim	4	0.61(0.23, 1.64)	0.62(0.23, 1.65)	0.96	-0.7(-1.97)	0.62(0.27)	0.432281	0.582123	221
sofosbuvir	31	0.61(0.43, 0.87)	0.61(0.43, 0.87)	7.58	-0.7(-1.21)	0.61(0.46)	0.00731407	0.0235146	220
fentanyl-100	3	0.61(0.2, 1.9)	0.61(0.2, 1.9)	0.73	-0.71(-2.12)	0.61(0.24)	0.645426	0.773076	219
vfend	5	0.61(0.25, 1.46)	0.61(0.25, 1.47)	1.27	-0.72(-1.87)	0.61(0.29)	0.340864	0.483982	218
tymlos	13	0.61(0.35, 1.05)	0.61(0.35, 1.06)	3.3	-0.72(-1.48)	0.61(0.39)	0.0873713	0.171784	217
bosentan	3	0.61(0.2, 1.88)	0.61(0.2, 1.9)	0.77	-0.72(-2.14)	0.61(0.24)	0.502279	0.642996	216
byetta	42	0.61(0.45, 0.82)	0.61(0.45, 0.82)	10.77	-0.72(-1.15)	0.61(0.47)	0.00127633	0.00536059	215
januvia	23	0.6(0.4, 0.91)	0.6(0.4, 0.91)	6.05	-0.73(-1.31)	0.6(0.43)	0.0173753	0.0476373	214
pristiq	10	0.6(0.32, 1.12)	0.6(0.32, 1.12)	2.63	-0.73(-1.58)	0.6(0.36)	0.13369	0.239044	213
ozempic	15	0.6(0.36, 1)	0.6(0.36, 1)	3.97	-0.73(-1.44)	0.6(0.39)	0.0584862	0.12256	212
rituximab	28	0.59(0.41, 0.86)	0.59(0.41, 0.86)	7.91	-0.76(-1.28)	0.59(0.43)	0.00613789	0.0204666	211
fasenra	8	0.59(0.29, 1.18)	0.59(0.3, 1.17)	2.29	-0.76(-1.71)	0.59(0.33)	0.168138	0.281275	210
extraneal	6	0.59(0.26, 1.3)	0.59(0.26, 1.32)	1.75	-0.77(-1.84)	0.59(0.3)	0.242866	0.373378	209
fluoxetine	11	0.58(0.32, 1.05)	0.58(0.32, 1.04)	3.29	-0.78(-1.6)	0.58(0.36)	0.0895054	0.174934	208
simponi	34	0.58(0.42, 0.82)	0.58(0.42, 0.81)	10.17	-0.78(-1.26)	0.58(0.44)	0.00178943	0.00720885	207
ventolin	5	0.58(0.24, 1.39)	0.58(0.24, 1.4)	1.52	-0.78(-1.94)	0.58(0.28)	0.288065	0.429487	206
niaspan	25	0.58(0.39, 0.86)	0.58(0.39, 0.86)	7.69	-0.79(-1.34)	0.58(0.42)	0.00699868	0.0226482	205
aimovig	37	0.58(0.42, 0.8)	0.58(0.42, 0.79)	11.38	-0.79(-1.25)	0.58(0.44)	0.000932154	0.00408905	204
neoral	6	0.58(0.26, 1.29)	0.58(0.26, 1.3)	1.85	-0.79(-1.86)	0.58(0.3)	0.227591	0.357127	203
juxtapid	3	0.58(0.19, 1.79)	0.58(0.19, 1.81)	0.93	-0.79(-2.21)	0.58(0.22)	0.45578	0.603023	202
cytarabine.	4	0.57(0.21, 1.52)	0.57(0.21, 1.52)	1.3	-0.81(-2.08)	0.57(0.25)	0.342313	0.484738	201
etanercept	442	0.57(0.52, 0.62)	0.57(0.52, 0.63)	143.91	-0.8(-0.94)	0.57(0.53)	4.64148e-33	1.23815e-31	200
ibrance	58	0.57(0.44, 0.73)	0.57(0.44, 0.74)	19.18	-0.82(-1.19)	0.57(0.46)	1.49001e-05	9.73934e-05	199
kaletra	4	0.57(0.21, 1.51)	0.57(0.21, 1.52)	1.33	-0.82(-2.09)	0.57(0.25)	0.333995	0.479845	198
lantus solostar	28	0.56(0.39, 0.82)	0.56(0.39, 0.81)	9.5	-0.83(-1.35)	0.56(0.41)	0.00259934	0.00998267	197
toujeo	9	0.56(0.29, 1.08)	0.56(0.29, 1.07)	3.07	-0.83(-1.73)	0.56(0.33)	0.103682	0.195534	196
nivolumab	26	0.56(0.38, 0.82)	0.56(0.38, 0.83)	9.06	-0.84(-1.38)	0.56(0.41)	0.00331043	0.0122643	195
aristada	3	0.56(0.18, 1.73)	0.56(0.18, 1.75)	1.05	-0.84(-2.26)	0.56(0.22)	0.418395	0.57038	194
naproxen	3	0.56(0.18, 1.73)	0.56(0.18, 1.75)	1.05	-0.84(-2.26)	0.56(0.22)	0.417458	0.569891	193
suprep bowel prep	3	0.55(0.18, 1.71)	0.55(0.18, 1.71)	1.09	-0.85(-2.27)	0.55(0.21)	0.407898	0.560289	192
eylea	18	0.55(0.35, 0.88)	0.55(0.34, 0.88)	6.56	-0.86(-1.51)	0.55(0.37)	0.013349	0.0381899	191
epogen	3	0.55(0.18, 1.71)	0.55(0.18, 1.71)	1.1	-0.86(-2.28)	0.55(0.21)	0.403044	0.554818	190
neupro	4	0.55(0.21, 1.46)	0.55(0.21, 1.47)	1.49	-0.87(-2.13)	0.55(0.24)	0.301266	0.442484	189
venlafaxine hcl	5	0.55(0.23, 1.32)	0.55(0.23, 1.33)	1.86	-0.87(-2.02)	0.55(0.26)	0.230704	0.360293	188
bortezomib	4	0.55(0.21, 1.46)	0.55(0.21, 1.47)	1.5	-0.87(-2.13)	0.55(0.24)	0.298924	0.440287	187
lovenox	6	0.55(0.25, 1.22)	0.55(0.25, 1.23)	2.25	-0.87(-1.94)	0.55(0.28)	0.176872	0.291108	186
vidaza	6	0.54(0.24, 1.2)	0.54(0.24, 1.21)	2.34	-0.89(-1.96)	0.54(0.28)	0.167582	0.280821	185
trelegy ellipta	14	0.54(0.32, 0.91)	0.54(0.32, 0.92)	5.56	-0.89(-1.62)	0.54(0.35)	0.0238764	0.0626754	184
loratadine.	3	0.54(0.17, 1.67)	0.54(0.17, 1.68)	1.19	-0.89(-2.31)	0.54(0.21)	0.378716	0.524989	183
methotrexate sodium	8	0.54(0.27, 1.07)	0.54(0.27, 1.07)	3.2	-0.9(-1.84)	0.54(0.3)	0.0968027	0.186975	182
dextroamphet saccharat, amphet aspartate, dextroamphet sulfate and amphet sulfat	5	0.53(0.22, 1.27)	0.53(0.22, 1.28)	2.09	-0.92(-2.07)	0.53(0.25)	0.199177	0.319655	181
amoxicillin	5	0.53(0.22, 1.27)	0.53(0.22, 1.28)	2.12	-0.92(-2.08)	0.53(0.25)	0.196446	0.3163	180
vyvanse	11	0.53(0.29, 0.95)	0.53(0.29, 0.95)	4.69	-0.92(-1.74)	0.53(0.32)	0.0398373	0.0924161	179
seretide	4	0.52(0.2, 1.4)	0.53(0.2, 1.41)	1.72	-0.93(-2.19)	0.53(0.23)	0.258261	0.390956	178
metronidazole	3	0.52(0.17, 1.62)	0.52(0.17, 1.62)	1.3	-0.93(-2.35)	0.52(0.2)	0.352296	0.496738	177
combivent	8	0.52(0.26, 1.04)	0.52(0.26, 1.03)	3.51	-0.94(-1.88)	0.52(0.29)	0.0810608	0.161304	176
methotrexate.	23	0.52(0.35, 0.78)	0.52(0.34, 0.78)	10.2	-0.94(-1.52)	0.52(0.37)	0.00181957	0.00730047	175
saxenda	4	0.52(0.19, 1.38)	0.52(0.2, 1.39)	1.78	-0.94(-2.21)	0.52(0.23)	0.248622	0.379861	174
risperidone	5	0.52(0.21, 1.24)	0.52(0.22, 1.26)	2.26	-0.95(-2.11)	0.52(0.25)	0.179527	0.292398	173
yescarta	3	0.52(0.17, 1.6)	0.52(0.17, 1.62)	1.36	-0.95(-2.37)	0.52(0.2)	0.336932	0.481959	172
dexilant	4	0.51(0.19, 1.37)	0.51(0.19, 1.36)	1.84	-0.96(-2.23)	0.51(0.23)	0.238634	0.36948	171
prolia	98	0.51(0.42, 0.62)	0.51(0.42, 0.62)	46.16	-0.97(-1.25)	0.51(0.43)	1.40402e-11	1.77662e-10	170
privigen	5	0.5(0.21, 1.21)	0.51(0.21, 1.23)	2.43	-0.98(-2.14)	0.51(0.24)	0.161935	0.274459	169
diclofenac sodium	3	0.5(0.16, 1.56)	0.5(0.16, 1.56)	1.48	-0.99(-2.41)	0.5(0.2)	0.312329	0.456019	168
zithromax	4	0.5(0.19, 1.33)	0.5(0.19, 1.33)	2.02	-1(-2.27)	0.5(0.22)	0.213815	0.338866	167
letrozole.	5	0.5(0.21, 1.2)	0.5(0.21, 1.21)	2.54	-1.01(-2.16)	0.5(0.24)	0.151301	0.263375	166
orencia	42	0.5(0.37, 0.67)	0.5(0.37, 0.67)	21.44	-1.01(-1.44)	0.5(0.39)	4.74e-06	3.41488e-05	165
cabometyx	18	0.5(0.31, 0.79)	0.5(0.31, 0.8)	9.23	-1.01(-1.66)	0.5(0.34)	0.00312732	0.0117364	164
dapagliflozin	3	0.5(0.16, 1.54)	0.5(0.16, 1.56)	1.54	-1.01(-2.43)	0.5(0.19)	0.298852	0.440287	163
promacta	10	0.49(0.26, 0.91)	0.49(0.26, 0.92)	5.24	-1.02(-1.87)	0.49(0.29)	0.0293643	0.0741242	162
levitra	4	0.49(0.18, 1.31)	0.49(0.18, 1.31)	2.12	-1.03(-2.29)	0.49(0.22)	0.20073	0.320584	161
lexiscan	3	0.49(0.16, 1.52)	0.49(0.16, 1.53)	1.59	-1.03(-2.44)	0.49(0.19)	0.290104	0.431875	160
xalatan	6	0.49(0.22, 1.09)	0.49(0.22, 1.09)	3.18	-1.03(-2.1)	0.49(0.25)	0.101062	0.191894	159
methotrexate	24	0.49(0.33, 0.73)	0.49(0.33, 0.73)	12.76	-1.03(-1.59)	0.49(0.35)	0.000464668	0.00223721	158
valtrex	5	0.49(0.2, 1.17)	0.49(0.2, 1.18)	2.73	-1.04(-2.2)	0.49(0.23)	0.13462	0.239838	157
dilaudid	6	0.48(0.22, 1.07)	0.48(0.21, 1.07)	3.33	-1.05(-2.12)	0.48(0.25)	0.0924017	0.179325	156
trulicity	45	0.48(0.36, 0.65)	0.48(0.36, 0.64)	25.07	-1.05(-1.47)	0.48(0.38)	7.23419e-07	5.85258e-06	155
epclusa	8	0.48(0.24, 0.96)	0.48(0.24, 0.95)	4.54	-1.06(-2)	0.48(0.27)	0.0445543	0.100171	154
atorvastatin calcium.	5	0.48(0.2, 1.15)	0.48(0.2, 1.16)	2.85	-1.06(-2.22)	0.48(0.23)	0.124988	0.227607	153
lonsurf	6	0.48(0.21, 1.06)	0.48(0.21, 1.07)	3.43	-1.07(-2.14)	0.48(0.24)	0.0869458	0.171288	152
clonazepam.	4	0.48(0.18, 1.27)	0.48(0.18, 1.28)	2.3	-1.07(-2.33)	0.48(0.21)	0.179413	0.292398	151
topiramate.	4	0.48(0.18, 1.27)	0.48(0.18, 1.28)	2.3	-1.07(-2.33)	0.48(0.21)	0.178497	0.291683	150
venlafaxine	8	0.47(0.24, 0.94)	0.47(0.24, 0.93)	4.72	-1.08(-2.02)	0.47(0.26)	0.0402001	0.0927598	149
lenvima	10	0.47(0.25, 0.88)	0.47(0.25, 0.88)	5.92	-1.08(-1.94)	0.47(0.28)	0.0200642	0.0536714	148
votrient	15	0.47(0.28, 0.78)	0.47(0.28, 0.78)	8.96	-1.09(-1.8)	0.47(0.31)	0.0036672	0.0131142	147
tradjenta	3	0.47(0.15, 1.46)	0.47(0.15, 1.46)	1.79	-1.09(-2.5)	0.47(0.18)	0.253779	0.385292	146
carfilzomib	3	0.47(0.15, 1.45)	0.47(0.15, 1.46)	1.81	-1.09(-2.51)	0.47(0.18)	0.251455	0.382986	145
invega sustenna	13	0.47(0.27, 0.8)	0.47(0.27, 0.81)	7.97	-1.1(-1.86)	0.47(0.3)	0.00635024	0.0210822	144
ocaliva	4	0.46(0.17, 1.24)	0.47(0.18, 1.25)	2.46	-1.1(-2.37)	0.47(0.2)	0.162042	0.274459	143
spiriva	46	0.46(0.35, 0.62)	0.46(0.34, 0.62)	28.36	-1.1(-1.52)	0.47(0.37)	1.32959e-07	1.1717e-06	142
pegintron	4	0.46(0.17, 1.23)	0.46(0.17, 1.23)	2.51	-1.11(-2.38)	0.46(0.2)	0.157697	0.271092	141
ninlaro	6	0.46(0.21, 1.03)	0.46(0.21, 1.03)	3.76	-1.11(-2.18)	0.46(0.24)	0.0717102	0.145947	140
lunesta	7	0.46(0.22, 0.97)	0.46(0.22, 0.97)	4.42	-1.12(-2.12)	0.46(0.25)	0.0482724	0.105712	139
aztreonam lysine	7	0.46(0.22, 0.96)	0.46(0.22, 0.97)	4.46	-1.12(-2.12)	0.46(0.25)	0.0473193	0.104718	138
fluorouracil	5	0.45(0.19, 1.09)	0.45(0.19, 1.09)	3.3	-1.14(-2.3)	0.45(0.22)	0.0958211	0.185442	137
alecensa	3	0.45(0.15, 1.41)	0.45(0.14, 1.4)	1.98	-1.14(-2.56)	0.45(0.18)	0.225293	0.354083	136
forxiga	3	0.45(0.14, 1.39)	0.45(0.14, 1.4)	2.05	-1.16(-2.58)	0.45(0.17)	0.215118	0.339714	135
androgel	10	0.45(0.24, 0.83)	0.45(0.24, 0.84)	6.84	-1.16(-2.01)	0.45(0.27)	0.0120609	0.0353239	134
spinraza	4	0.44(0.17, 1.18)	0.44(0.17, 1.17)	2.8	-1.17(-2.44)	0.44(0.2)	0.132016	0.238208	133
nplate	7	0.44(0.21, 0.93)	0.44(0.21, 0.93)	4.92	-1.18(-2.18)	0.44(0.24)	0.0364636	0.0867219	132
quetiapine	6	0.44(0.2, 0.98)	0.44(0.2, 0.98)	4.28	-1.18(-2.25)	0.44(0.23)	0.0532417	0.11399	131
ventolin hfa	12	0.44(0.25, 0.77)	0.44(0.25, 0.78)	8.56	-1.18(-1.97)	0.44(0.27)	0.00465177	0.0159975	130
isotretinoin	5	0.44(0.18, 1.05)	0.44(0.18, 1.06)	3.65	-1.2(-2.35)	0.44(0.21)	0.0780651	0.156606	129
implanon	6	0.43(0.2, 0.97)	0.44(0.2, 0.98)	4.4	-1.2(-2.27)	0.44(0.22)	0.0495372	0.107694	128
isentress	3	0.43(0.14, 1.35)	0.43(0.14, 1.34)	2.21	-1.2(-2.62)	0.43(0.17)	0.194426	0.31356	127
yaz	16	0.43(0.27, 0.71)	0.43(0.26, 0.7)	11.81	-1.2(-1.89)	0.43(0.29)	0.000797978	0.00362951	126
bextra	6	0.43(0.19, 0.96)	0.43(0.19, 0.96)	4.45	-1.21(-2.28)	0.43(0.22)	0.048256	0.105712	125
invega	4	0.43(0.16, 1.15)	0.43(0.16, 1.15)	3.02	-1.22(-2.48)	0.43(0.19)	0.115432	0.211767	124
latuda	9	0.43(0.22, 0.83)	0.43(0.23, 0.82)	6.81	-1.22(-2.11)	0.43(0.25)	0.0123882	0.0361749	123
myorisan	5	0.43(0.18, 1.03)	0.43(0.18, 1.04)	3.79	-1.22(-2.37)	0.43(0.21)	0.0719953	0.146213	122
jardiance	16	0.43(0.26, 0.7)	0.43(0.26, 0.7)	12.28	-1.23(-1.91)	0.43(0.28)	0.000620132	0.0028935	121
ajovy	4	0.43(0.16, 1.14)	0.43(0.16, 1.15)	3.08	-1.23(-2.49)	0.43(0.19)	0.111799	0.206253	120
orkambi	5	0.42(0.18, 1.02)	0.42(0.17, 1.01)	3.95	-1.24(-2.4)	0.42(0.2)	0.0655694	0.135675	119
tafinlar	6	0.42(0.19, 0.94)	0.42(0.19, 0.94)	4.79	-1.25(-2.32)	0.42(0.22)	0.0398878	0.0924161	118
voltaren	17	0.42(0.26, 0.67)	0.42(0.26, 0.67)	13.69	-1.25(-1.92)	0.42(0.28)	0.000293816	0.00146463	117
ipilimumab	4	0.42(0.16, 1.11)	0.42(0.16, 1.12)	3.24	-1.26(-2.52)	0.42(0.18)	0.101099	0.191894	116
herceptin	11	0.42(0.23, 0.75)	0.42(0.23, 0.76)	9.05	-1.27(-2.08)	0.42(0.25)	0.00360107	0.0129246	115
simvastatin.	5	0.41(0.17, 0.99)	0.41(0.17, 0.99)	4.23	-1.28(-2.44)	0.41(0.2)	0.0558717	0.118084	114
rituximab.	7	0.41(0.2, 0.86)	0.41(0.19, 0.86)	5.97	-1.29(-2.29)	0.41(0.22)	0.0202681	0.0539207	113
nexium 24hr	3	0.4(0.13, 1.25)	0.4(0.13, 1.25)	2.64	-1.31(-2.72)	0.4(0.16)	0.149353	0.260906	112
leflunomide.	3	0.4(0.13, 1.25)	0.4(0.13, 1.25)	2.67	-1.31(-2.73)	0.4(0.16)	0.146818	0.257388	111
sprycel	14	0.4(0.24, 0.68)	0.4(0.24, 0.68)	12.54	-1.32(-2.05)	0.4(0.26)	0.000547637	0.00259864	110
faslodex	3	0.4(0.13, 1.24)	0.4(0.13, 1.25)	2.7	-1.32(-2.74)	0.4(0.16)	0.143989	0.254234	109
levaquin	10	0.4(0.21, 0.74)	0.4(0.21, 0.75)	9.08	-1.33(-2.18)	0.4(0.24)	0.00358511	0.0129142	108
magnevist	3	0.39(0.13, 1.22)	0.39(0.13, 1.22)	2.79	-1.34(-2.76)	0.39(0.15)	0.136347	0.242477	107
synagis	8	0.39(0.2, 0.79)	0.39(0.2, 0.77)	7.49	-1.34(-2.29)	0.39(0.22)	0.00865714	0.0270399	106
simcor	6	0.39(0.18, 0.87)	0.39(0.17, 0.87)	5.65	-1.35(-2.42)	0.39(0.2)	0.0245589	0.0641259	105
risperdal	26	0.39(0.27, 0.57)	0.39(0.26, 0.58)	24.71	-1.35(-1.9)	0.39(0.28)	9.12202e-07	7.26083e-06	104
flovent	3	0.39(0.12, 1.2)	0.39(0.13, 1.22)	2.91	-1.37(-2.78)	0.39(0.15)	0.126906	0.230251	103
taltz	15	0.39(0.23, 0.64)	0.39(0.23, 0.65)	14.6	-1.37(-2.08)	0.39(0.25)	0.000183906	0.000965506	102
nucala	8	0.38(0.19, 0.77)	0.38(0.19, 0.75)	7.89	-1.38(-2.32)	0.38(0.22)	0.00695876	0.0225931	101
cellcept	5	0.38(0.16, 0.91)	0.38(0.16, 0.92)	5.13	-1.4(-2.56)	0.38(0.18)	0.033475	0.0809799	100
fentanyl.	5	0.37(0.16, 0.9)	0.37(0.15, 0.89)	5.23	-1.42(-2.57)	0.37(0.18)	0.0316242	0.0784249	99
aripiprazole	3	0.37(0.12, 1.16)	0.37(0.12, 1.15)	3.14	-1.42(-2.83)	0.37(0.15)	0.110429	0.205504	98
mircera	4	0.37(0.14, 0.99)	0.37(0.14, 0.99)	4.24	-1.43(-2.69)	0.37(0.16)	0.0565468	0.119095	97
lumigan	3	0.37(0.12, 1.15)	0.37(0.12, 1.15)	3.21	-1.43(-2.85)	0.37(0.14)	0.106193	0.199073	96
bydureon bcise	6	0.37(0.17, 0.82)	0.37(0.17, 0.83)	6.5	-1.44(-2.51)	0.37(0.19)	0.0153021	0.0431519	95
paracetamol	7	0.37(0.18, 0.77)	0.37(0.18, 0.78)	7.59	-1.44(-2.44)	0.37(0.2)	0.0082726	0.0260034	94
genotropin	14	0.37(0.22, 0.62)	0.37(0.22, 0.63)	15.32	-1.45(-2.18)	0.37(0.24)	0.000126659	0.000702314	93
metformin hcl	4	0.36(0.14, 0.96)	0.36(0.14, 0.96)	4.52	-1.47(-2.73)	0.36(0.16)	0.0483042	0.105712	92
procrit	4	0.36(0.14, 0.96)	0.36(0.14, 0.96)	4.54	-1.47(-2.74)	0.36(0.16)	0.0475408	0.104973	91
incivek	7	0.36(0.17, 0.75)	0.36(0.17, 0.76)	8.05	-1.48(-2.48)	0.36(0.19)	0.00643412	0.0212391	90
zetia	4	0.36(0.13, 0.95)	0.36(0.14, 0.96)	4.61	-1.48(-2.75)	0.36(0.16)	0.045875	0.102673	89
prilosec otc	3	0.35(0.11, 1.1)	0.35(0.11, 1.09)	3.52	-1.49(-2.91)	0.35(0.14)	0.0881259	0.17258	88
carboplatin	9	0.35(0.18, 0.68)	0.35(0.18, 0.67)	10.64	-1.5(-2.39)	0.35(0.2)	0.00156314	0.00640174	87
prempro	6	0.35(0.16, 0.78)	0.35(0.16, 0.78)	7.3	-1.52(-2.59)	0.35(0.18)	0.00987075	0.0298847	86
actos	7	0.35(0.17, 0.73)	0.35(0.17, 0.74)	8.59	-1.52(-2.52)	0.35(0.19)	0.00481004	0.0164274	85
polyethylene glycol 3350	22	0.35(0.23, 0.53)	0.35(0.23, 0.53)	27.11	-1.53(-2.12)	0.35(0.24)	2.69213e-07	2.25181e-06	84
docetaxel	4	0.34(0.13, 0.9)	0.34(0.13, 0.91)	5.15	-1.56(-2.82)	0.34(0.15)	0.0337343	0.0814077	83
piqray	3	0.33(0.11, 1.03)	0.33(0.11, 1.03)	4.01	-1.59(-3)	0.33(0.13)	0.066259	0.136245	82
pantoprazole	6	0.33(0.15, 0.74)	0.33(0.15, 0.74)	8.07	-1.59(-2.66)	0.33(0.17)	0.00647585	0.0213055	81
infliximab, recombinant	4	0.33(0.12, 0.88)	0.33(0.12, 0.88)	5.44	-1.6(-2.86)	0.33(0.15)	0.0286939	0.0726176	80
dexamethasone	7	0.33(0.16, 0.69)	0.33(0.16, 0.69)	9.58	-1.6(-2.6)	0.33(0.18)	0.0028275	0.0107336	79
trikafta	4	0.33(0.12, 0.88)	0.33(0.12, 0.88)	5.48	-1.6(-2.87)	0.33(0.14)	0.0280435	0.0711541	78
lynparza	5	0.33(0.14, 0.79)	0.33(0.14, 0.8)	6.87	-1.61(-2.76)	0.33(0.16)	0.012669	0.0366695	77
dianeal pd-2 with dextrose	3	0.32(0.1, 0.99)	0.32(0.1, 1)	4.33	-1.64(-3.06)	0.32(0.12)	0.055328	0.117438	76
bydureon	8	0.32(0.16, 0.63)	0.32(0.16, 0.64)	11.85	-1.66(-2.6)	0.32(0.18)	0.000828657	0.00375176	75
methotrexate sodium.	16	0.31(0.19, 0.51)	0.31(0.19, 0.51)	24.05	-1.67(-2.36)	0.31(0.21)	1.34207e-06	1.05129e-05	74
clarithromycin.	3	0.31(0.1, 0.97)	0.31(0.1, 0.97)	4.55	-1.68(-3.09)	0.31(0.12)	0.0486193	0.106166	73
repatha	56	0.31(0.24, 0.4)	0.31(0.24, 0.4)	85.42	-1.68(-2.05)	0.31(0.25)	3.41674e-20	6.74465e-19	72
capecitabine.	5	0.31(0.13, 0.74)	0.31(0.13, 0.75)	7.69	-1.69(-2.84)	0.31(0.15)	0.00808061	0.025481	71
tocilizumab	3	0.31(0.1, 0.96)	0.31(0.1, 0.97)	4.63	-1.69(-3.11)	0.31(0.12)	0.0465923	0.103341	70
allegra	5	0.31(0.13, 0.74)	0.31(0.13, 0.75)	7.79	-1.7(-2.85)	0.31(0.15)	0.00763628	0.0243129	69
praluent	9	0.31(0.16, 0.59)	0.31(0.16, 0.59)	14.06	-1.7(-2.6)	0.31(0.18)	0.000255563	0.00130021	68
imitrex	3	0.3(0.1, 0.92)	0.3(0.1, 0.94)	4.97	-1.75(-3.16)	0.3(0.12)	0.038311	0.0900307	67
claritin	7	0.3(0.14, 0.62)	0.3(0.14, 0.63)	11.78	-1.76(-2.76)	0.3(0.16)	0.00087121	0.00390856	66
erivedge	3	0.29(0.09, 0.91)	0.29(0.09, 0.9)	5.12	-1.77(-3.18)	0.29(0.11)	0.0351514	0.0840058	65
alimta	3	0.29(0.09, 0.9)	0.29(0.09, 0.9)	5.17	-1.78(-3.19)	0.29(0.11)	0.034247	0.0822428	64
mycophenolate mofetil	5	0.29(0.12, 0.7)	0.29(0.12, 0.7)	8.72	-1.79(-2.94)	0.29(0.14)	0.00462925	0.0159758	63
ibuprofen.	10	0.29(0.15, 0.53)	0.29(0.15, 0.54)	17.79	-1.8(-2.66)	0.29(0.17)	3.57291e-05	0.000217683	62
paxlovid	17	0.28(0.17, 0.45)	0.28(0.17, 0.45)	31.15	-1.83(-2.49)	0.28(0.19)	3.45343e-08	3.27743e-07	61
aleve	12	0.28(0.16, 0.49)	0.28(0.16, 0.49)	22.38	-1.84(-2.62)	0.28(0.17)	3.25626e-06	2.39846e-05	60
tarceva	11	0.28(0.15, 0.5)	0.28(0.16, 0.5)	20.72	-1.85(-2.66)	0.28(0.17)	7.74518e-06	5.28321e-05	59
azithromycin anhydrous.	3	0.27(0.09, 0.85)	0.27(0.09, 0.84)	5.76	-1.86(-3.28)	0.27(0.11)	0.0245537	0.0641259	58
xiidra	5	0.27(0.11, 0.65)	0.27(0.11, 0.65)	9.73	-1.88(-3.03)	0.27(0.13)	0.0026716	0.0102204	57
keytruda	14	0.27(0.16, 0.46)	0.27(0.16, 0.46)	27.4	-1.88(-2.61)	0.27(0.18)	2.41024e-07	2.03326e-06	56
darzalex	3	0.27(0.09, 0.83)	0.27(0.09, 0.84)	6.07	-1.91(-3.32)	0.27(0.1)	0.0205997	0.0546501	55
ciprofloxacin.	5	0.26(0.11, 0.63)	0.26(0.11, 0.63)	10.29	-1.92(-3.08)	0.26(0.13)	0.00198217	0.00785705	54
xeloda	9	0.26(0.14, 0.5)	0.26(0.14, 0.5)	18.8	-1.93(-2.83)	0.26(0.15)	2.13621e-05	0.000136028	53
tacrolimus.	7	0.26(0.12, 0.55)	0.26(0.12, 0.55)	14.74	-1.94(-2.94)	0.26(0.14)	0.000181669	0.000958864	52
bevacizumab	6	0.26(0.12, 0.58)	0.26(0.12, 0.58)	12.74	-1.95(-3.02)	0.26(0.13)	0.000529943	0.00253909	51
tacrolimus	5	0.26(0.11, 0.62)	0.26(0.11, 0.63)	10.8	-1.96(-3.12)	0.26(0.12)	0.00150741	0.00619921	50
cimzia	19	0.26(0.16, 0.4)	0.26(0.17, 0.41)	41.19	-1.96(-2.6)	0.26(0.18)	2.01591e-10	2.28701e-09	49
paclitaxel	3	0.25(0.08, 0.79)	0.25(0.08, 0.78)	6.56	-1.97(-3.39)	0.25(0.1)	0.0156908	0.0441221	48
omeprazole.	4	0.25(0.09, 0.67)	0.25(0.09, 0.67)	8.81	-1.98(-3.25)	0.25(0.11)	0.00447429	0.0156047	47
tremfya	7	0.25(0.12, 0.53)	0.25(0.12, 0.53)	15.68	-1.99(-2.99)	0.25(0.14)	0.000110944	0.000622168	46
invokana	8	0.25(0.12, 0.5)	0.25(0.13, 0.5)	18.25	-2.01(-2.95)	0.25(0.14)	2.86157e-05	0.000178757	45
zoledronic acid	3	0.25(0.08, 0.77)	0.25(0.08, 0.78)	6.89	-2.02(-3.43)	0.25(0.1)	0.0130896	0.0375565	44
advair diskus 100/50	5	0.25(0.1, 0.59)	0.25(0.1, 0.6)	11.55	-2.02(-3.18)	0.25(0.12)	0.00101166	0.00432253	43
mabthera	5	0.25(0.1, 0.59)	0.25(0.1, 0.6)	11.55	-2.02(-3.18)	0.25(0.12)	0.00100857	0.00432253	42
verzenio	3	0.25(0.08, 0.76)	0.25(0.08, 0.78)	6.97	-2.03(-3.44)	0.25(0.1)	0.0125121	0.036429	41
ilaris	3	0.24(0.08, 0.76)	0.24(0.08, 0.75)	7.04	-2.04(-3.45)	0.24(0.09)	0.012036	0.0353239	40
dupixent	74	0.24(0.19, 0.3)	0.24(0.19, 0.3)	175.41	-2.03(-2.36)	0.24(0.2)	7.17132e-40	2.52789e-38	39
otezla	45	0.24(0.18, 0.32)	0.24(0.18, 0.32)	107.96	-2.05(-2.47)	0.24(0.19)	4.03325e-25	9.04732e-24	38
levofloxacin.	3	0.24(0.08, 0.73)	0.24(0.08, 0.75)	7.42	-2.08(-3.5)	0.24(0.09)	0.00979684	0.0297853	37
opdivo	11	0.23(0.13, 0.42)	0.23(0.13, 0.41)	27.55	-2.09(-2.91)	0.23(0.14)	2.27033e-07	1.93174e-06	36
entyvio	5	0.22(0.09, 0.53)	0.22(0.09, 0.53)	13.62	-2.17(-3.32)	0.22(0.11)	0.000337637	0.00166624	35
zyrtec	5	0.21(0.09, 0.51)	0.21(0.09, 0.51)	14.63	-2.23(-3.39)	0.21(0.1)	0.000198097	0.00102906	34
hydroxychloroquine	3	0.21(0.07, 0.65)	0.21(0.07, 0.65)	8.85	-2.24(-3.66)	0.21(0.08)	0.00449149	0.0156095	33
ciprofloxacin	3	0.21(0.07, 0.64)	0.21(0.07, 0.65)	9.08	-2.27(-3.68)	0.21(0.08)	0.00395089	0.0139768	32
restasis	5	0.21(0.09, 0.49)	0.21(0.09, 0.51)	15.32	-2.28(-3.43)	0.21(0.1)	0.000137362	0.000749042	31
dexamethasone.	5	0.21(0.09, 0.49)	0.21(0.09, 0.51)	15.34	-2.28(-3.43)	0.21(0.1)	0.00013589	0.000749042	30
tylenol	4	0.2(0.07, 0.52)	0.2(0.08, 0.53)	13.27	-2.35(-3.62)	0.2(0.09)	0.000411759	0.002002	29
victoza	7	0.19(0.09, 0.4)	0.19(0.09, 0.4)	23.73	-2.38(-3.38)	0.19(0.1)	1.67898e-06	1.27473e-05	28
abraxane	3	0.19(0.06, 0.59)	0.19(0.06, 0.59)	10.37	-2.39(-3.81)	0.19(0.07)	0.00197369	0.00785495	27
erbitux	4	0.19(0.07, 0.5)	0.19(0.07, 0.51)	14.1	-2.41(-3.68)	0.19(0.08)	0.000265629	0.00134449	26
xgeva	5	0.19(0.08, 0.45)	0.19(0.08, 0.46)	17.74	-2.42(-3.57)	0.19(0.09)	3.87669e-05	0.000233311	25
prevacid	4	0.19(0.07, 0.49)	0.19(0.07, 0.51)	14.33	-2.43(-3.69)	0.19(0.08)	0.000235425	0.00121023	24
linzess	3	0.17(0.06, 0.54)	0.17(0.05, 0.53)	11.72	-2.52(-3.93)	0.17(0.07)	0.000960294	0.00417538	23
neulasta	18	0.17(0.1, 0.26)	0.17(0.11, 0.27)	75.27	-2.58(-3.23)	0.17(0.11)	6.28266e-18	1.17e-16	22
prednisolone.	4	0.16(0.06, 0.44)	0.16(0.06, 0.43)	17.11	-2.61(-3.87)	0.16(0.07)	5.46332e-05	0.000322892	21
oxbryta	5	0.16(0.07, 0.39)	0.16(0.07, 0.39)	21.84	-2.63(-3.79)	0.16(0.08)	4.58702e-06	3.32896e-05	20
protonix	3	0.16(0.05, 0.5)	0.16(0.05, 0.5)	13.17	-2.64(-4.05)	0.16(0.06)	0.000443438	0.00214546	19
mounjaro	6	0.16(0.07, 0.35)	0.16(0.07, 0.36)	27.03	-2.66(-3.73)	0.16(0.08)	3.09331e-07	2.54425e-06	18
ibuprofen	4	0.15(0.06, 0.41)	0.15(0.06, 0.4)	18.72	-2.7(-3.97)	0.15(0.07)	2.35473e-05	0.000148982	17
avastin	9	0.15(0.08, 0.29)	0.15(0.08, 0.29)	43.53	-2.74(-3.63)	0.15(0.09)	6.44472e-11	7.75724e-10	16
yasmin	3	0.15(0.05, 0.46)	0.15(0.05, 0.47)	14.82	-2.76(-4.18)	0.15(0.06)	0.000185105	0.000966659	15
docetaxel.	5	0.15(0.06, 0.35)	0.15(0.06, 0.36)	24.86	-2.77(-3.92)	0.15(0.07)	9.57403e-07	7.55966e-06	14
opana er	4	0.14(0.05, 0.36)	0.14(0.05, 0.37)	22.16	-2.89(-4.15)	0.14(0.06)	3.92856e-06	2.87221e-05	13
truvada	3	0.12(0.04, 0.37)	0.12(0.04, 0.37)	19.31	-3.05(-4.47)	0.12(0.05)	1.75586e-05	0.000112535	12
aleve (caplet)	3	0.12(0.04, 0.37)	0.12(0.04, 0.37)	19.58	-3.07(-4.48)	0.12(0.05)	1.52415e-05	9.89693e-05	11
taxotere	3	0.12(0.04, 0.36)	0.12(0.04, 0.37)	19.88	-3.09(-4.5)	0.12(0.05)	1.30241e-05	8.56985e-05	10
carboplatin.	3	0.12(0.04, 0.36)	0.12(0.04, 0.37)	20.32	-3.11(-4.53)	0.12(0.04)	1.03778e-05	6.96796e-05	9
avandia	13	0.1(0.06, 0.17)	0.1(0.06, 0.17)	107.99	-3.34(-4.1)	0.1(0.06)	4.26033e-25	9.34432e-24	8
sensipar	6	0.1(0.04, 0.22)	0.1(0.04, 0.22)	50.64	-3.37(-4.44)	0.1(0.05)	1.75409e-12	2.50911e-11	7
nexplanon	6	0.1(0.04, 0.21)	0.1(0.04, 0.22)	50.96	-3.37(-4.44)	0.1(0.05)	1.49141e-12	2.16474e-11	6
mirena	16	0.09(0.05, 0.14)	0.09(0.06, 0.15)	153.05	-3.51(-4.2)	0.09(0.06)	5.91828e-35	1.71804e-33	5
butrans	3	0.07(0.02, 0.21)	0.07(0.02, 0.22)	37.65	-3.85(-5.27)	0.07(0.03)	1.36089e-09	1.42893e-08	4
botox cosmetic	3	0.06(0.02, 0.17)	0.06(0.02, 0.19)	47.88	-4.16(-5.57)	0.06(0.02)	7.32935e-12	9.64542e-11	3
ranitidine.	4	0.05(0.02, 0.13)	0.05(0.02, 0.13)	77.12	-4.4(-5.67)	0.05(0.02)	2.61183e-18	4.95746e-17	2
zantac	4	0.01(0, 0.03)	0.01(0, 0.03)	407.4	-6.67(-7.94)	0.01(0)	2.23091e-90	1.69377e-88	1
